# Supplementary material for: Multistate structures in a hydrogen-bonded polycatenation non-covalent organic framework with diverse resistive switching behaviors
Source: Nat Commun. 2024 Jan 5;15:298. doi: 10.1038/s41467-023-44214-x (PMC10770064; doi:10.1038/s41467-023-44214-x)
Supplement: Supplementary file 3 — Source data [file 41467_2023_44214_MOESM3_ESM.xlsx]

## Sheet: Fig 3a
Temperature (K)	Cell parameter along the b axis / Å（XRD）			Temperature (K)	Cell parameter along the b axis / Å（SCXRD）
298	27.32			293	27.397
273	27.29			250	27.338
250	27.26			200	26.887
240	27.24			150	26.841
220	27.22			100	26.816
210	27.2			150-R	26.849
200	27.19			200-R	26.883
190	27.17			250-R	26.995
160	27.16			293-R	27.366
140	27.14
120	27.13
100	27.08

## Sheet: Fig 4a
	1	2	3	4	5	6	7	8	9	10	11	12	13	14	15	16	17	18	19	20	21	22	23	24	25	26	27	28	29	30	31	32	33	34	35	36	37	38	39	40	41	42	43	44	45	46	47	48	49
0	-3.20189e-14	-7.7425e-14	-1.94592e-14	-2.8492e-14	-6.13654e-14	-8.8061e-14	-9.47923e-14	-1.20094e-13	-5.8115e-15	-5.53288e-14	-8.11287e-14	-6.8362e-14	-6.1032e-14	-1.93902e-14	-6.70659e-14	-8.69734e-14	-4.447e-14	-1.22183e-13	-1.23399e-13	-6.4782e-14	-1.15011e-14	-7.38237e-14	-3.42154e-14	-1.11667e-13	-1.54253e-13	-1.93626e-13	-1.27656e-13	-1.7687e-13	-1.78122e-13	-1.99351e-13	-9.27414e-14	-7.93349e-14	-8.1079e-14	-8.17409e-14	-2.88683e-14	-1.5586e-13	-9.66684e-15	-9.74997e-14	-8.72175e-14	-1.31995e-13	-5.28609e-14	-3.11069e-15	-1.0876e-13	-1.0349e-13	-1.28155e-14	-9.8624e-14	-3.5854e-14	-1.10227e-13	-1.37261e-13
-0.1	-2.83705e-14	-7.3054e-14	-1.1649e-13	-5.2118e-14	-9.56698e-14	-6.1163e-14	-8.94847e-14	-1.13766e-13	-2.8075e-15	-9.38853e-14	-2.74734e-14	-3.26819e-14	-7.24304e-14	-1.88013e-14	-7.95238e-14	-1.3327e-13	-4.83289e-14	-1.05414e-13	-6.89261e-14	-8.63017e-14	-9.12461e-15	-9.55113e-14	-8.02486e-14	-1.1193e-13	-1.55032e-13	-1.61162e-13	-7.90625e-14	-1.36037e-13	-1.05945e-13	-2.27329e-13	-9.67479e-14	-4.11986e-14	-5.3887e-14	-7.00682e-14	-8.92778e-14	-5.9601e-14	-4.48324e-15	-1.22504e-13	-3.41574e-14	-1.32095e-13	-5.77703e-14	-7.44519e-14	-1.0175e-13	-1.1055e-13	-5.87388e-14	-1.068e-13	-3.3901e-14	-5.69684e-13	-1.5812e-13
-0.2	-5.71823e-15	-5.0051e-14	-6.0535e-14	-5.1663e-14	-1.36458e-13	-2.5026e-14	-1.76328e-13	-1.23967e-13	-1.9778e-14	-1.72174e-13	-2.63467e-14	-3.9841e-14	-1.95726e-14	-3.5185e-14	-4.11771e-14	-2.85885e-14	-1.08765e-13	-1.55174e-13	-9.02599e-14	-9.09009e-14	-4.47985e-14	-2.29568e-14	-5.19788e-14	-6.79536e-14	-5.66909e-14	-1.89764e-13	-2.11071e-14	-1.39976e-13	-1.4233e-13	-1.18719e-13	-1.61092e-13	-7.36134e-14	-7.1112e-14	-1.34819e-13	-8.0651e-14	-6.5525e-14	-1.2919e-14	-7.38293e-14	-1.2402e-13	-1.01381e-13	-6.46842e-14	-8.87323e-14	-4.9161e-14	-5.5468e-14	-3.79985e-14	-5.1115e-14	-6.1748e-14	-6.67402e-13	-1.57042e-13
-0.3	-7.13154e-14	-7.9633e-14	-1.1121e-13	-7.9768e-14	-1.73657e-13	-6.0227e-14	-1.84204e-13	-2.05876e-13	-3.2216e-14	-1.47028e-13	-2.22496e-14	-5.45272e-15	-8.95202e-16	-2.43578e-14	-6.20047e-14	-3.70044e-14	-1.56127e-13	-1.42338e-13	-1.47664e-13	-1.63781e-13	-4.73618e-14	-1.49067e-14	-2.41293e-14	-1.05144e-13	-1.16028e-14	-1.27788e-13	-4.68754e-14	-7.82274e-14	-1.01548e-13	-5.94466e-14	-1.94815e-13	-6.34126e-14	-9.1876e-14	-4.75842e-14	-1.0782e-13	-1.7019e-13	-4.8147e-14	-9.2902e-14	-8.83563e-14	-7.80919e-14	-4.6314e-14	-9.47169e-14	-6.7449e-15	-5.159e-14	-5.45986e-14	-5.4818e-14	-6.5572e-14	-5.39011e-05	-8.85621e-14
-0.4	-5.9079e-14	-9.3009e-14	-9.6612e-14	-6.8282e-14	-1.45847e-13	-1.4409e-14	-1.6954e-13	-3.29702e-13	-9.3233e-15	-2.37038e-13	-3.12797e-14	-8.39849e-11	-5.54573e-14	-3.78819e-14	-8.27869e-05	-2.04541e-11	-2.10576e-13	-1.66546e-13	-1.58105e-13	-1.0327e-13	-7.22687e-14	-1.42993e-14	-1.92265e-14	-8.84037e-14	-4.48192e-14	-8.36025e-14	-1.04819e-14	-4.92871e-14	-7.81514e-14	-1.16282e-14	-2.04832e-13	-1.67079e-13	-6.9008e-14	-3.8095e-14	-1.0968e-13	-9.3018e-14	-7.91063e-14	-9.04338e-14	-1.3291e-13	-7.30276e-14	-6.40192e-15	-6.06435e-14	-4.5325e-14	-3.7228e-14	-5.2079e-11	-1.2536e-13	-6.9795e-14	-7.09396e-05	-7.94642e-14
-0.5	-5.33326e-14	-4.6073e-14	-1.2805e-13	-2.1099e-14	-2.05284e-13	-4.6221e-14	-2.09241e-13	-3.41267e-13	-3.0868e-12	-3.56777e-13	-9.40257e-14	-9.99966e-05	-1.02602e-13	-7.46092e-14	-9.99965e-05	-9.99966e-05	-2.93009e-13	-2.09476e-11	-1.87129e-13	-9.96947e-05	-1.25803e-14	-2.3207e-14	-7.66891e-11	-6.48776e-12	-2.61249e-14	-7.10621e-14	-1.22847e-14	-2.59693e-14	-9.60837e-14	-7.60765e-14	-2.79141e-13	-1.84022e-13	-1.2592e-13	-9.09668e-14	-1.13659e-13	-9.6181e-14	-8.44169e-14	-1.67991e-13	-1.39825e-13	-2.92079e-13	-2.25825e-14	-1.16161e-14	-5.2598e-14	-2.9309e-14	-9.68229e-05	-4.2255e-14	-4.154e-14	-7.19028e-05	-1.43593e-13
-0.6	-3.72603e-14	-4.8787e-14	-2.6468e-14	-7.8543e-13	-1.81104e-13	-4.6736e-14	-3.23521e-13	-6.55739e-11	-8.8627e-12	-4.38308e-13	-3.5972e-13	-9.99965e-05	-1.10523e-13	-1.23551e-13	-9.99965e-05	-9.99965e-05	-3.28373e-13	-9.99983e-05	-1.60931e-11	-9.9998e-05	-1.91563e-14	-3.03226e-14	-9.99965e-05	-9.99965e-05	-5.92957e-15	-5.16902e-14	-9.99963e-05	-9.99963e-05	-9.99963e-05	-7.09013e-14	-4.80603e-12	-2.59797e-13	-5.4411e-14	-1.03739e-14	-1.63103e-13	-3.3976e-14	-1.69385e-13	-5.70545e-11	-9.41695e-14	-3.39792e-13	-3.15359e-14	-2.50898e-14	-7.141e-14	-1.6893e-13	-9.99965e-05	-4.3535e-14	-2.1735e-14	-8.02674e-05	-9.30547e-11
-0.7	-9.99962e-05	-5.3003e-14	-7.7896e-11	-9.9997e-05	-9.99981e-05	-1.4374e-13	-3.64849e-11	-9.99981e-05	-1.5767e-11	-5.56525e-13	-6.4086e-12	-9.99964e-05	-9.99965e-05	-1.35035e-13	-9.99964e-05	-9.99964e-05	-4.48836e-13	-9.9998e-05	-4.2177e-10	-9.9998e-05	-3.18648e-13	-5.72016e-14	-9.99964e-05	-9.99965e-05	-4.01181e-14	-7.50772e-14	-9.99963e-05	-9.99963e-05	-9.99963e-05	-9.99963e-05	-3.94458e-11	-5.45774e-11	-4.0078e-13	-2.19142e-14	-8.21243e-11	-7.2851e-15	-3.86301e-13	-9.99976e-05	-1.11239e-14	-9.99974e-05	-1.59817e-14	-6.2202e-13	-9.9997e-05	-5.9672e-15	-9.99963e-05	-9.9997e-05	-1.6298e-14	-9.93819e-05	-9.99979e-05
-0.8	-9.99961e-05	-5.7028e-14	-9.9997e-05	-9.9997e-05	-9.99981e-05	-1.3397e-09	-2.49743e-11	-9.99983e-05	-1.6085e-11	-6.38818e-13	-8.57169e-10	-9.99963e-05	-9.99963e-05	-1.07764e-10	-9.99963e-05	-9.99963e-05	-9.99981e-05	-9.99981e-05	-9.99981e-05	-9.9998e-05	-5.87626e-11	-5.60387e-14	-9.99963e-05	-9.99963e-05	-1.47e-12	-1.48202e-14	-9.99962e-05	-9.99963e-05	-9.99962e-05	-9.99962e-05	-8.92161e-13	-9.99982e-05	-1.2218e-13	-1.043e-14	-9.9998e-05	-5.8482e-14	-4.90532e-13	-9.99975e-05	-1.95261e-14	-9.99974e-05	-6.88845e-14	-1.68317e-12	-9.9997e-05	-2.5323e-12	-9.99962e-05	-9.9997e-05	-3.2724e-14	-9.99964e-05	-9.99978e-05
-0.9	-9.99965e-05	-9.9997e-05	-9.9997e-05	-9.9997e-05	-9.9998e-05	-9.9997e-05	-3.1753e-11	-9.9998e-05	-1.1901e-11	-9.99979e-05	-9.99962e-05	-9.99962e-05	-9.99961e-05	-9.99963e-05	-9.99963e-05	-9.99962e-05	-9.99981e-05	-9.9998e-05	-9.9998e-05	-9.9998e-05	-9.99962e-05	-6.63444e-14	-9.99963e-05	-9.99962e-05	-1.69488e-11	-9.99959e-05	-9.99961e-05	-9.99961e-05	-9.99961e-05	-9.99962e-05	-9.99982e-05	-9.99981e-05	-4.947e-14	-6.36103e-13	-9.99979e-05	-4.9325e-14	-9.99978e-05	-9.99974e-05	-3.63214e-13	-9.99974e-05	-1.01789e-12	-1.457e-11	-9.9997e-05	-3.3302e-12	-9.99962e-05	-9.9997e-05	-4.6923e-14	-9.99962e-05	-9.99979e-05
-1	-9.99961e-05	-9.9997e-05	-9.9997e-05	-9.9997e-05	-9.9998e-05	-9.9997e-05	-9.99981e-05	-9.9998e-05	-9.9998e-05	-9.99977e-05	-9.99961e-05	-9.99961e-05	-9.99961e-05	-9.99962e-05	-9.99961e-05	-9.99962e-05	-9.9998e-05	-9.9998e-05	-9.99979e-05	-9.99979e-05	-9.99962e-05	-9.99962e-05	-9.99961e-05	-9.99961e-05	-9.99961e-05	-9.99958e-05	-9.9996e-05	-9.9996e-05	-9.99961e-05	-9.99961e-05	-9.9998e-05	-9.99981e-05	-2.8818e-11	-3.92998e-12	-9.99978e-05	-9.9997e-05	-9.99976e-05	-9.99974e-05	-6.69785e-12	-9.99974e-05	-9.99961e-05	-3.69128e-07	-9.9997e-05	-9.9997e-05	-9.99961e-05	-9.9997e-05	-9.9997e-05	-9.9996e-05	-9.99978e-05
-1.1	-9.99959e-05	-9.9997e-05	-9.9996e-05	-9.9997e-05	-9.99979e-05	-9.9997e-05	-9.99981e-05	-9.9998e-05	-9.9998e-05	-9.99977e-05	-9.99961e-05	-9.99961e-05	-9.99959e-05	-9.99961e-05	-9.99961e-05	-9.9996e-05	-9.99979e-05	-9.9998e-05	-9.99979e-05	-9.99979e-05	-9.99961e-05	-9.99961e-05	-9.99959e-05	-9.9996e-05	-9.9996e-05	-9.99959e-05	-9.9996e-05	-9.99959e-05	-9.9996e-05	-9.9996e-05	-9.9998e-05	-9.99981e-05	-9.9997e-05	-9.9998e-05	-9.99978e-05	-9.9997e-05	-9.99975e-05	-9.99974e-05	-9.99973e-05	-9.99973e-05	-9.9996e-05	-9.9996e-05	-9.9997e-05	-9.9997e-05	-9.99958e-05	-9.9997e-05	-9.9997e-05	-9.99961e-05	-9.99977e-05
-1.2	-9.99959e-05	-9.9997e-05	-9.9997e-05	-9.9997e-05	-9.99979e-05	-9.9997e-05	-9.99981e-05	-9.99979e-05	-9.9998e-05	-9.99977e-05	-9.99959e-05	-9.9996e-05	-9.99959e-05	-9.9996e-05	-9.99959e-05	-9.9996e-05	-9.99979e-05	-9.99979e-05	-9.99979e-05	-9.99979e-05	-9.9996e-05	-9.9996e-05	-9.99961e-05	-9.99959e-05	-9.99964e-05	-9.99958e-05	-9.99958e-05	-9.99957e-05	-9.99959e-05	-9.99959e-05	-9.9998e-05	-9.9998e-05	-9.9997e-05	-9.9998e-05	-9.99977e-05	-9.9997e-05	-9.99975e-05	-9.99973e-05	-9.99973e-05	-9.99973e-05	-9.9996e-05	-9.99959e-05	-9.9997e-05	-9.9997e-05	-9.9996e-05	-9.9997e-05	-9.9997e-05	-9.99961e-05	-9.99977e-05
-1.3	-9.99957e-05	-9.9997e-05	-9.9997e-05	-9.9997e-05	-9.99978e-05	-9.9997e-05	-9.9998e-05	-9.99979e-05	-9.9998e-05	-9.99976e-05	-9.99959e-05	-9.99959e-05	-9.99959e-05	-9.99959e-05	-9.99959e-05	-9.9996e-05	-9.99979e-05	-9.99978e-05	-9.99978e-05	-9.99973e-05	-9.99959e-05	-9.99954e-05	-9.9996e-05	-9.99959e-05	-9.99958e-05	-9.99958e-05	-9.99958e-05	-9.99963e-05	-9.99958e-05	-9.99959e-05	-9.9998e-05	-9.9998e-05	-9.9997e-05	-9.99979e-05	-9.99977e-05	-9.9997e-05	-9.99974e-05	-9.99973e-05	-9.99972e-05	-9.99973e-05	-9.99959e-05	-9.99958e-05	-9.9997e-05	-9.9997e-05	-9.99959e-05	-9.9997e-05	-9.9996e-05	-9.99959e-05	-9.99977e-05
-1.4	-9.99957e-05	-9.9997e-05	-9.9997e-05	-9.9997e-05	-9.99978e-05	-9.9997e-05	-9.9998e-05	-9.9998e-05	-9.9998e-05	-9.99977e-05	-9.99957e-05	-9.99958e-05	-9.99958e-05	-9.99959e-05	-9.99958e-05	-9.99958e-05	-9.99978e-05	-9.99978e-05	-9.99978e-05	-9.99978e-05	-9.99958e-05	-9.99959e-05	-9.99958e-05	-9.99958e-05	-9.99957e-05	-9.99957e-05	-9.99957e-05	-9.99958e-05	-9.99957e-05	-9.99957e-05	-9.99979e-05	-9.99978e-05	-9.9997e-05	-9.99979e-05	-9.99967e-05	-9.9997e-05	-9.99973e-05	-9.99972e-05	-9.99972e-05	-9.99972e-05	-9.99958e-05	-9.99957e-05	-9.9997e-05	-9.9997e-05	-9.99958e-05	-9.9997e-05	-9.9997e-05	-9.99956e-05	-9.99977e-05
-1.5	-9.99956e-05	-9.9997e-05	-9.9997e-05	-9.9997e-05	-9.99977e-05	-9.9997e-05	-9.9998e-05	-9.99978e-05	-9.9998e-05	-9.99975e-05	-9.99957e-05	-9.99957e-05	-9.99956e-05	-9.99957e-05	-9.99957e-05	-9.99958e-05	-9.99978e-05	-9.99978e-05	-9.99977e-05	-9.99977e-05	-9.99957e-05	-9.99958e-05	-9.99957e-05	-9.99958e-05	-9.99956e-05	-9.99956e-05	-9.99956e-05	-9.99956e-05	-9.99947e-05	-9.99956e-05	-9.99979e-05	-9.99979e-05	-9.9997e-05	-9.99979e-05	-9.99976e-05	-9.9997e-05	-9.99973e-05	-9.99972e-05	-9.99972e-05	-9.99972e-05	-9.99957e-05	-9.99957e-05	-9.9997e-05	-9.9997e-05	-9.99956e-05	-9.9997e-05	-9.9997e-05	-9.99957e-05	-9.99975e-05
-1.6	-9.99955e-05	-9.9997e-05	-9.9997e-05	-9.9997e-05	-9.99977e-05	-9.9997e-05	-9.99979e-05	-9.99978e-05	-9.9998e-05	-9.99975e-05	-9.99956e-05	-9.99957e-05	-9.99955e-05	-9.99957e-05	-9.99957e-05	-9.99956e-05	-9.99978e-05	-9.99977e-05	-9.99977e-05	-9.99985e-05	-9.99957e-05	-9.99957e-05	-9.99957e-05	-9.99956e-05	-9.99955e-05	-9.99955e-05	-9.99956e-05	-9.99953e-05	-9.99954e-05	-9.99956e-05	-9.99978e-05	-9.99975e-05	-9.9997e-05	-9.99979e-05	-9.99976e-05	-9.9997e-05	-9.99972e-05	-9.99972e-05	-9.99971e-05	-9.99972e-05	-9.99956e-05	-9.99956e-05	-9.9997e-05	-9.9997e-05	-9.99955e-05	-9.9997e-05	-9.9997e-05	-9.99956e-05	-9.99975e-05
-1.7	-9.99954e-05	-9.9997e-05	-9.9997e-05	-9.9997e-05	-9.99976e-05	-9.9997e-05	-9.99978e-05	-9.99978e-05	-9.9998e-05	-9.99974e-05	-9.99955e-05	-9.99956e-05	-9.99955e-05	-9.99955e-05	-9.99956e-05	-9.99956e-05	-9.99977e-05	-9.99977e-05	-9.99976e-05	-9.99976e-05	-9.99956e-05	-9.99958e-05	-9.99954e-05	-9.99955e-05	-9.99954e-05	-9.99954e-05	-9.99954e-05	-9.99954e-05	-9.99954e-05	-9.99955e-05	-9.99978e-05	-9.99977e-05	-9.9997e-05	-9.99978e-05	-9.99976e-05	-9.9997e-05	-9.99972e-05	-9.99971e-05	-9.99971e-05	-9.9997e-05	-9.99955e-05	-9.99954e-05	-9.9997e-05	-9.9997e-05	-9.99956e-05	-9.9997e-05	-9.9996e-05	-9.99957e-05	-9.99975e-05
-1.8	-9.99954e-05	-9.9997e-05	-9.9997e-05	-9.9997e-05	-9.99976e-05	-9.9997e-05	-9.99978e-05	-9.99977e-05	-9.9998e-05	-9.99974e-05	-9.99955e-05	-9.99955e-05	-9.99954e-05	-9.99955e-05	-9.99955e-05	-9.99955e-05	-9.99976e-05	-9.99976e-05	-9.99972e-05	-9.99984e-05	-9.99955e-05	-9.99955e-05	-9.99956e-05	-9.99955e-05	-9.99954e-05	-9.99953e-05	-9.99953e-05	-9.99954e-05	-9.99953e-05	-9.99954e-05	-9.99978e-05	-9.99977e-05	-9.9997e-05	-9.99977e-05	-9.99975e-05	-9.9997e-05	-9.99973e-05	-9.99971e-05	-9.99969e-05	-9.9997e-05	-9.99955e-05	-9.99954e-05	-9.9997e-05	-9.9997e-05	-9.99954e-05	-9.9997e-05	-9.9997e-05	-9.99953e-05	-9.99975e-05
-1.9	-9.99952e-05	-9.9997e-05	-9.9997e-05	-9.9997e-05	-9.99975e-05	-9.9997e-05	-9.99978e-05	-9.99977e-05	-9.9998e-05	-9.99974e-05	-9.99954e-05	-9.99954e-05	-9.99953e-05	-9.99954e-05	-9.99954e-05	-9.99954e-05	-9.99976e-05	-9.99976e-05	-9.99973e-05	-9.99975e-05	-9.99955e-05	-9.99954e-05	-9.99954e-05	-9.99953e-05	-9.99953e-05	-9.99952e-05	-9.99952e-05	-9.99954e-05	-9.99956e-05	-9.99953e-05	-9.99977e-05	-9.99976e-05	-9.9997e-05	-9.99977e-05	-9.99975e-05	-9.9997e-05	-9.99972e-05	-9.9997e-05	-9.99969e-05	-9.9997e-05	-9.99954e-05	-9.99953e-05	-9.9997e-05	-9.9997e-05	-9.99954e-05	-9.9997e-05	-9.9997e-05	-9.99952e-05	-9.99974e-05
-2	-9.99952e-05	-9.9997e-05	-9.9997e-05	-9.9997e-05	-9.99975e-05	-9.9997e-05	-9.99977e-05	-9.99976e-05	-9.9998e-05	-9.99974e-05	-9.99952e-05	-9.99953e-05	-9.99952e-05	-9.99953e-05	-9.99953e-05	-9.99953e-05	-9.99975e-05	-9.99975e-05	-9.99976e-05	-9.99971e-05	-9.99953e-05	-9.99953e-05	-9.99949e-05	-9.99953e-05	-9.99952e-05	-9.99951e-05	-9.99952e-05	-9.99952e-05	-9.99952e-05	-9.99952e-05	-9.99976e-05	-9.99981e-05	-9.9997e-05	-9.99977e-05	-9.99975e-05	-9.9997e-05	-9.9997e-05	-9.9997e-05	-9.99969e-05	-9.99969e-05	-9.99953e-05	-9.99954e-05	-9.9997e-05	-9.9997e-05	-9.99953e-05	-9.9997e-05	-9.9996e-05	-9.99952e-05	-9.99974e-05
-2	-9.99952e-05	-9.9997e-05	-9.9997e-05	-9.9997e-05	-9.99975e-05	-9.9997e-05	-9.99977e-05	-9.99977e-05	-9.9998e-05	-9.99974e-05	-9.99953e-05	-9.99953e-05	-9.9995e-05	-9.99953e-05	-9.99954e-05	-9.99953e-05	-9.99975e-05	-9.99975e-05	-9.99976e-05	-9.99976e-05	-9.99953e-05	-9.99953e-05	-9.99953e-05	-9.99953e-05	-9.99952e-05	-9.99952e-05	-9.99951e-05	-9.99952e-05	-9.99952e-05	-9.99952e-05	-9.99977e-05	-9.99977e-05	-9.9997e-05	-9.99977e-05	-9.99975e-05	-9.9997e-05	-9.99971e-05	-9.99969e-05	-9.99969e-05	-9.99969e-05	-9.99953e-05	-9.99953e-05	-9.9997e-05	-9.9996e-05	-9.99953e-05	-9.9997e-05	-9.9997e-05	-9.99952e-05	-9.99974e-05
-1.9	-9.99952e-05	-9.9997e-05	-9.9997e-05	-9.9997e-05	-9.99976e-05	-9.9997e-05	-9.99978e-05	-9.99977e-05	-9.9998e-05	-9.99974e-05	-9.99953e-05	-9.99954e-05	-9.99953e-05	-9.99954e-05	-9.99954e-05	-9.99954e-05	-9.99975e-05	-9.99976e-05	-9.99975e-05	-9.99975e-05	-9.99954e-05	-9.99953e-05	-9.99954e-05	-9.99953e-05	-9.99953e-05	-9.99953e-05	-9.99953e-05	-9.99953e-05	-9.99952e-05	-9.99953e-05	-9.99978e-05	-9.99977e-05	-9.9997e-05	-9.99977e-05	-9.99975e-05	-9.9997e-05	-9.99971e-05	-9.9997e-05	-9.9997e-05	-9.9997e-05	-9.99954e-05	-9.99953e-05	-9.9997e-05	-9.9996e-05	-9.99954e-05	-9.9997e-05	-9.9997e-05	-9.99954e-05	-9.99974e-05
-1.8	-9.99953e-05	-9.9997e-05	-9.9997e-05	-9.9997e-05	-9.99975e-05	-9.9997e-05	-9.99978e-05	-9.99977e-05	-9.9998e-05	-9.99975e-05	-9.99954e-05	-9.99955e-05	-9.99952e-05	-9.99954e-05	-9.99955e-05	-9.99955e-05	-9.99977e-05	-9.99977e-05	-9.99977e-05	-9.99967e-05	-9.99955e-05	-9.99956e-05	-9.99955e-05	-9.99955e-05	-9.99954e-05	-9.99953e-05	-9.99953e-05	-9.99955e-05	-9.99953e-05	-9.99954e-05	-9.99977e-05	-9.99978e-05	-9.9997e-05	-9.99977e-05	-9.99975e-05	-9.9997e-05	-9.99972e-05	-9.9997e-05	-9.9997e-05	-9.9997e-05	-9.99955e-05	-9.99954e-05	-9.9997e-05	-9.9996e-05	-9.99954e-05	-9.9997e-05	-9.9997e-05	-9.99955e-05	-9.99975e-05
-1.7	-9.99955e-05	-9.9997e-05	-9.9997e-05	-9.9997e-05	-9.99976e-05	-9.9997e-05	-9.99979e-05	-9.99977e-05	-9.9998e-05	-9.99975e-05	-9.99955e-05	-9.99955e-05	-9.99958e-05	-9.99955e-05	-9.99956e-05	-9.99956e-05	-9.99977e-05	-9.99977e-05	-9.99977e-05	-9.99975e-05	-9.99956e-05	-9.99955e-05	-9.99956e-05	-9.99955e-05	-9.99954e-05	-9.99954e-05	-9.99955e-05	-9.99954e-05	-9.99955e-05	-9.99955e-05	-9.99978e-05	-9.99978e-05	-9.9997e-05	-9.99978e-05	-9.99975e-05	-9.9997e-05	-9.99972e-05	-9.99971e-05	-9.99971e-05	-9.9997e-05	-9.99955e-05	-9.99954e-05	-9.9997e-05	-9.9996e-05	-9.99955e-05	-9.9997e-05	-9.9997e-05	-9.99955e-05	-9.99975e-05
-1.6	-9.99955e-05	-9.9997e-05	-9.9997e-05	-9.9997e-05	-9.99978e-05	-9.9997e-05	-9.99979e-05	-9.99978e-05	-9.9998e-05	-9.99975e-05	-9.99956e-05	-9.99956e-05	-9.99956e-05	-9.99956e-05	-9.99956e-05	-9.99957e-05	-9.99977e-05	-9.99977e-05	-9.99978e-05	-9.99975e-05	-9.99956e-05	-9.99957e-05	-9.99956e-05	-9.99956e-05	-9.99955e-05	-9.99955e-05	-9.99955e-05	-9.99955e-05	-9.99955e-05	-9.99956e-05	-9.99979e-05	-9.99975e-05	-9.9997e-05	-9.99978e-05	-9.99976e-05	-9.9997e-05	-9.99972e-05	-9.99971e-05	-9.99971e-05	-9.99971e-05	-9.99956e-05	-9.99955e-05	-9.9997e-05	-9.9997e-05	-9.99955e-05	-9.9997e-05	-9.9997e-05	-9.99956e-05	-9.99975e-05
-1.5	-9.99956e-05	-9.9997e-05	-9.9997e-05	-9.9997e-05	-9.99978e-05	-9.9997e-05	-9.9998e-05	-9.99979e-05	-9.9998e-05	-9.99976e-05	-9.99957e-05	-9.99957e-05	-9.99957e-05	-9.99957e-05	-9.99957e-05	-9.99957e-05	-9.99978e-05	-9.99976e-05	-9.99977e-05	-9.99988e-05	-9.99957e-05	-9.99957e-05	-9.99957e-05	-9.99957e-05	-9.99956e-05	-9.99956e-05	-9.99956e-05	-9.99956e-05	-9.99956e-05	-9.99957e-05	-9.99979e-05	-9.99979e-05	-9.9997e-05	-9.99979e-05	-9.99976e-05	-9.9996e-05	-9.99973e-05	-9.99972e-05	-9.99972e-05	-9.99972e-05	-9.99957e-05	-9.99956e-05	-9.9997e-05	-9.9997e-05	-9.99957e-05	-9.9997e-05	-9.9997e-05	-9.99969e-05	-9.99976e-05
-1.4	-9.99957e-05	-9.9997e-05	-9.9997e-05	-9.9996e-05	-9.99978e-05	-9.9997e-05	-9.9998e-05	-9.99979e-05	-9.9998e-05	-9.99974e-05	-9.99958e-05	-9.99958e-05	-9.99958e-05	-9.99958e-05	-9.99958e-05	-9.99958e-05	-9.99978e-05	-9.99979e-05	-9.99979e-05	-9.9998e-05	-9.99958e-05	-9.99958e-05	-9.99958e-05	-9.99957e-05	-9.99957e-05	-9.99957e-05	-9.99957e-05	-9.99959e-05	-9.99957e-05	-9.99958e-05	-9.9998e-05	-9.9998e-05	-9.9997e-05	-9.9998e-05	-9.99978e-05	-9.9997e-05	-9.99974e-05	-9.99973e-05	-9.99972e-05	-9.99972e-05	-9.99957e-05	-9.99957e-05	-9.9997e-05	-9.9997e-05	-9.99957e-05	-9.9997e-05	-9.9997e-05	-9.99956e-05	-9.99976e-05
-1.3	-9.99957e-05	-9.9997e-05	-9.9997e-05	-9.9997e-05	-9.99979e-05	-9.9997e-05	-9.9998e-05	-9.9998e-05	-9.9998e-05	-9.99976e-05	-9.99959e-05	-9.99958e-05	-9.99959e-05	-9.99959e-05	-9.99959e-05	-9.99959e-05	-9.99979e-05	-9.99978e-05	-9.99978e-05	-9.99978e-05	-9.99959e-05	-9.99959e-05	-9.99959e-05	-9.99959e-05	-9.99958e-05	-9.99958e-05	-9.99958e-05	-9.99958e-05	-9.99958e-05	-9.99958e-05	-9.9998e-05	-9.9998e-05	-9.9997e-05	-9.9998e-05	-9.99977e-05	-9.9997e-05	-9.99974e-05	-9.99972e-05	-9.99972e-05	-9.99973e-05	-9.99959e-05	-9.99958e-05	-9.9997e-05	-9.9997e-05	-9.99958e-05	-9.9997e-05	-9.9997e-05	-9.99958e-05	-9.99976e-05
-1.2	-9.99958e-05	-9.9997e-05	-9.9996e-05	-9.9997e-05	-9.9998e-05	-9.9997e-05	-9.99981e-05	-9.9998e-05	-9.9998e-05	-9.99978e-05	-9.99959e-05	-9.9996e-05	-9.99959e-05	-9.99959e-05	-9.9996e-05	-9.9996e-05	-9.99979e-05	-9.99977e-05	-9.99978e-05	-9.99978e-05	-9.9996e-05	-9.9996e-05	-9.9996e-05	-9.99959e-05	-9.99959e-05	-9.99959e-05	-9.99959e-05	-9.99958e-05	-9.99958e-05	-9.99959e-05	-9.99981e-05	-9.99981e-05	-9.9997e-05	-9.9998e-05	-9.99977e-05	-9.9997e-05	-9.99975e-05	-9.99973e-05	-9.99973e-05	-9.99973e-05	-9.9996e-05	-9.99959e-05	-9.9997e-05	-9.9997e-05	-9.99959e-05	-9.9997e-05	-9.9997e-05	-9.99959e-05	-9.99977e-05
-1.1	-9.99959e-05	-9.9997e-05	-9.9997e-05	-9.9997e-05	-9.99979e-05	-9.9997e-05	-9.99982e-05	-9.99981e-05	-9.9998e-05	-9.99978e-05	-9.99961e-05	-9.99961e-05	-9.9996e-05	-9.9996e-05	-9.99961e-05	-9.99961e-05	-9.9998e-05	-9.99978e-05	-9.9998e-05	-9.99979e-05	-9.9996e-05	-9.99961e-05	-9.99961e-05	-9.99961e-05	-9.9996e-05	-9.9996e-05	-9.99959e-05	-9.9996e-05	-9.9996e-05	-9.9996e-05	-9.99981e-05	-9.99981e-05	-9.9997e-05	-9.99981e-05	-9.99978e-05	-9.9997e-05	-9.99975e-05	-9.99973e-05	-9.99974e-05	-9.99973e-05	-9.9996e-05	-9.99959e-05	-9.9997e-05	-9.9997e-05	-9.9996e-05	-9.9997e-05	-9.9997e-05	-9.9996e-05	-9.99978e-05
-1	-9.9996e-05	-9.9997e-05	-9.9997e-05	-9.9997e-05	-9.9998e-05	-9.9997e-05	-9.99982e-05	-9.99981e-05	-9.9998e-05	-9.99978e-05	-9.99961e-05	-9.99961e-05	-9.99961e-05	-9.99961e-05	-9.99961e-05	-9.99961e-05	-9.9998e-05	-9.99978e-05	-9.9998e-05	-9.99979e-05	-9.99961e-05	-9.99961e-05	-9.99961e-05	-9.99961e-05	-9.9996e-05	-9.9996e-05	-9.9996e-05	-9.9996e-05	-9.9996e-05	-9.99961e-05	-9.99981e-05	-9.99981e-05	-9.9997e-05	-9.99981e-05	-9.99978e-05	-9.9997e-05	-9.99976e-05	-9.99974e-05	-9.99975e-05	-9.99973e-05	-9.9996e-05	-9.9996e-05	-9.9997e-05	-9.9997e-05	-9.99961e-05	-9.9997e-05	-9.9997e-05	-9.99962e-05	-9.99979e-05
-0.9	-9.9996e-05	-9.9997e-05	-9.9997e-05	-9.9997e-05	-9.99981e-05	-9.9997e-05	-9.99983e-05	-9.99982e-05	-9.9998e-05	-9.99979e-05	-9.99961e-05	-9.99962e-05	-9.99962e-05	-9.99962e-05	-9.99963e-05	-9.99963e-05	-9.99981e-05	-9.99982e-05	-9.9998e-05	-9.99989e-05	-9.99962e-05	-9.99963e-05	-9.99963e-05	-9.99962e-05	-9.99961e-05	-9.99961e-05	-9.99961e-05	-9.99962e-05	-9.99962e-05	-9.99961e-05	-9.99982e-05	-9.99982e-05	-9.9997e-05	-9.99981e-05	-9.99979e-05	-9.9997e-05	-9.99978e-05	-9.99975e-05	-9.99973e-05	-9.99974e-05	-9.99962e-05	-9.99962e-05	-9.9997e-05	-9.5644e-05	-9.99962e-05	-9.9997e-05	-9.9997e-05	-9.99964e-05	-9.99979e-05
-0.8	-9.99961e-05	-9.9997e-05	-9.9997e-05	-9.9997e-05	-9.9998e-05	-9.9997e-05	-9.99982e-05	-9.99982e-05	-9.9998e-05	-9.99979e-05	-9.99963e-05	-9.99963e-05	-9.99963e-05	-9.99963e-05	-9.99963e-05	-9.99963e-05	-9.99981e-05	-9.99981e-05	-9.99981e-05	-9.99981e-05	-9.99963e-05	-9.99963e-05	-9.99963e-05	-9.99963e-05	-9.99962e-05	-9.99962e-05	-9.99962e-05	-9.99961e-05	-9.99964e-05	-9.99963e-05	-9.99982e-05	-9.99982e-05	-9.9997e-05	-9.99982e-05	-9.9998e-05	-9.9997e-05	-9.99976e-05	-9.99975e-05	-9.99974e-05	-9.99973e-05	-9.99963e-05	-9.99963e-05	-9.9997e-05	-8.569e-05	-9.99963e-05	-9.9997e-05	-9.3449e-05	-9.99962e-05	-9.99979e-05
-0.7	-9.99962e-05	-9.9997e-05	-9.9997e-05	-9.9997e-05	-9.99982e-05	-9.292e-05	-9.99983e-05	-9.99982e-05	-9.9998e-05	-9.99979e-05	-9.99964e-05	-9.99964e-05	-9.99964e-05	-9.99964e-05	-9.99964e-05	-9.99964e-05	-9.99981e-05	-9.99981e-05	-9.99981e-05	-9.8062e-05	-9.99964e-05	-9.99964e-05	-9.99964e-05	-9.99964e-05	-9.99963e-05	-9.99963e-05	-9.99963e-05	-9.99962e-05	-9.99963e-05	-9.99964e-05	-9.99982e-05	-9.99983e-05	-9.9997e-05	-9.99981e-05	-9.99981e-05	-9.9997e-05	-9.99977e-05	-9.99975e-05	-9.99975e-05	-9.99975e-05	-9.99964e-05	-9.99963e-05	-9.9997e-05	-7.2878e-05	-9.99964e-05	-9.9997e-05	-8.2513e-05	-9.99965e-05	-9.99981e-05
-0.6	-9.99964e-05	-9.9997e-05	-9.9997e-05	-9.0961e-05	-9.99982e-05	-8.178e-05	-9.99983e-05	-9.99983e-05	-9.9998e-05	-9.9998e-05	-9.99964e-05	-9.99965e-05	-9.99965e-05	-9.99964e-05	-9.99965e-05	-9.99965e-05	-9.99981e-05	-9.01194e-05	-9.99982e-05	-9.03201e-05	-9.99965e-05	-9.99965e-05	-9.99965e-05	-9.99965e-05	-9.99963e-05	-9.99964e-05	-9.99964e-05	-9.99964e-05	-9.99964e-05	-9.99964e-05	-9.99983e-05	-9.99983e-05	-9.9997e-05	-9.99983e-05	-9.9998e-05	-9.9997e-05	-9.99978e-05	-9.99976e-05	-9.99804e-05	-9.99975e-05	-9.99965e-05	-9.99964e-05	-9.9997e-05	-6.4206e-05	-9.99964e-05	-9.9997e-05	-7.0714e-05	-9.18995e-05	-9.99981e-05
-0.5	-9.13198e-05	-8.9634e-05	-8.9301e-05	-7.5009e-05	-8.62718e-05	-6.4967e-05	-9.54014e-05	-8.52041e-05	-9.9998e-05	-8.78947e-05	-9.51017e-05	-9.99966e-05	-9.29757e-05	-8.87821e-05	-9.99966e-05	-9.99966e-05	-9.68832e-05	-8.69444e-05	-9.24709e-05	-9.29058e-05	-9.87528e-05	-9.33104e-05	-9.69965e-05	-9.95139e-05	-9.99965e-05	-9.08507e-05	-9.79658e-05	-8.85776e-05	-8.98925e-05	-9.99965e-05	-9.99984e-05	-9.5947e-05	-9.9997e-05	-9.95909e-05	-9.95303e-05	-9.5657e-05	-9.45612e-05	-9.99976e-05	-9.98409e-05	-9.61009e-05	-9.87642e-05	-9.29686e-05	-9.9123e-05	-5.4565e-05	-9.1184e-05	-8.5063e-05	-5.8605e-05	-7.05707e-05	-9.99981e-05
-0.4	-6.56195e-05	-7.2118e-05	-7.4477e-05	-6.0472e-05	-6.94605e-05	-5.1138e-05	-7.60297e-05	-6.81871e-05	-9.5668e-05	-7.05113e-05	-7.5868e-05	-8.00801e-05	-7.422e-05	-7.15763e-05	-8.29811e-05	-8.32965e-05	-7.74736e-05	-6.87496e-05	-7.57411e-05	-6.49148e-05	-7.89983e-05	-7.46243e-05	-7.78346e-05	-7.95024e-05	-8.06431e-05	-7.2452e-05	-7.83408e-05	-6.93704e-05	-7.1584e-05	-8.01995e-05	-7.99905e-05	-7.53583e-05	-8.7237e-05	-7.9551e-05	-7.95947e-05	-7.9074e-05	-7.51988e-05	-8.35211e-05	-8.01525e-05	-7.54902e-05	-7.90149e-05	-7.42502e-05	-7.9728e-05	-4.314e-05	-7.2782e-05	-6.4572e-05	-4.6979e-05	-4.82023e-05	-8.22321e-05
-0.3	-4.68574e-05	-5.3186e-05	-6.0926e-05	-4.0681e-05	-5.24013e-05	-3.8933e-05	-5.70329e-05	-5.14796e-05	-6.95109e-05	-5.38319e-05	-5.6118e-05	-6.01126e-05	-5.5266e-05	-5.33611e-05	-6.22397e-05	-6.24551e-05	-5.81266e-05	-5.50288e-05	-5.69416e-05	-5.32655e-05	-5.92198e-05	-5.57326e-05	-5.86973e-05	-5.94417e-05	-6.04557e-05	-5.38362e-05	-5.83766e-05	-5.08111e-05	-5.3786e-05	-6.00512e-05	-5.9955e-05	-5.73255e-05	-6.5848e-05	-5.96863e-05	-5.85679e-05	-6.132e-05	-5.53072e-05	-6.26105e-05	-6.0319e-05	-5.67962e-05	-5.92242e-05	-5.56956e-05	-6.026e-05	-3.2748e-05	-5.47434e-05	-4.7475e-05	-3.5302e-05	-4.01287e-05	-6.15164e-05
-0.2	-3.85054e-05	-3.5138e-05	-4.7303e-05	-3.3328e-05	-3.47947e-05	-3.8933e-05	-3.80901e-05	-3.28422e-05	-4.7736e-05	-3.34993e-05	-3.58401e-05	-3.98908e-05	-3.56485e-05	-3.57479e-05	-4.15283e-05	-4.15819e-05	-3.86658e-05	-3.36471e-05	-3.72347e-05	-3.79631e-05	-3.94591e-05	-3.54985e-05	-3.90022e-05	-3.9431e-05	-4.03347e-05	-2.8103e-05	-3.90635e-05	-3.339e-05	-3.56066e-05	-3.97854e-05	-4.00262e-05	-3.73394e-05	-4.4749e-05	-3.97785e-05	-3.85125e-05	-4.3792e-05	-3.68689e-05	-4.1745e-05	-4.0498e-05	-3.64548e-05	-3.94726e-05	-3.71329e-05	-3.9785e-05	-2.1638e-05	-2.04695e-05	-3.1508e-05	-2.2459e-05	-2.10252e-05	-4.10282e-05
-0.1	-1.84833e-05	-1.6825e-05	-3.3407e-05	-1.5205e-05	-1.71916e-05	-3.8933e-05	-1.89406e-05	-1.74569e-05	-2.3882e-05	-1.65092e-05	-1.32417e-05	-1.98788e-05	-3.79161e-06	-1.78751e-05	-2.07571e-05	-2.07828e-05	-1.93461e-05	-1.63513e-05	-1.79771e-05	-1.89567e-05	-1.92696e-05	-1.93367e-05	-1.95335e-05	-1.96027e-05	-2.01387e-05	-1.21779e-05	-1.94552e-05	-2.34757e-10	-1.64904e-05	-1.94064e-05	-1.99792e-05	-1.72435e-06	-2.2383e-05	-1.95567e-05	-1.75308e-05	-2.4251e-05	-1.83152e-05	-2.08574e-05	-2.04201e-05	-1.696e-05	-1.97313e-05	-1.85037e-05	-1.9815e-05	-9.7745e-06	-1.01686e-05	-1.5363e-05	-1.1086e-05	-1.00619e-05	-2.04998e-05
0	-1.07856e-13	-8.4227e-15	-1.9966e-13	-2.9546e-07	-2.28542e-07	-1.0106e-13	-2.02779e-11	-8.60921e-14	-2.6779e-07	-9.3814e-14	-1.01982e-13	-2.01259e-11	-1.38731e-14	-5.75935e-14	-1.97983e-07	-1.94945e-07	-2.55511e-07	-6.88494e-14	-9.47248e-14	-2.03784e-11	-8.7413e-14	-8.11106e-14	-2.89632e-11	-1.55428e-13	-1.76557e-07	-1.35501e-08	-1.56389e-07	-3.35088e-14	-1.65972e-13	-1.85251e-13	-2.32396e-07	-7.27802e-14	-4.062e-07	-1.6378e-14	-4.90964e-14	-7.7108e-06	-9.79071e-15	-2.78694e-07	-2.7501e-07	-1.9587e-14	-2.13877e-11	-1.53379e-07	-3.8654e-07	-3.0231e-14	-3.55267e-14	-2.9099e-07	-3.3004e-14	-8.31146e-14	-2.74823e-07
0	5.10628e-14	1.1013e-13	6.5402e-14	1.9616e-13	5.4744e-14	8.0823e-14	8.85525e-14	7.34136e-14	1.6426e-14	1.20867e-13	4.69361e-14	5.42523e-14	2.59617e-14	1.29233e-14	7.09451e-14	7.07433e-14	9.08804e-14	8.77389e-14	1.24027e-14	6.96788e-14	9.86882e-14	2.38293e-14	4.31189e-15	1.4641e-13	2.38204e-13	1.42298e-13	1.87798e-13	1.2691e-13	1.75661e-13	7.86074e-14	1.3279e-13	1.67358e-13	9.3821e-14	4.60411e-14	5.02935e-14	1.0672e-13	3.2433e-14	1.45456e-14	2.9292e-14	3.79376e-14	7.86118e-14	2.99529e-14	6.0356e-14	3.7458e-14	7.43066e-14	1.9179e-13	1.1392e-13	1.00198e-13	3.66098e-14
0.1	2.69427e-15	1.5177e-13	7.8623e-14	1.2153e-13	4.7539e-15	1.2048e-13	8.24967e-14	1.15812e-14	1.3861e-14	8.83104e-14	9.22795e-14	8.42171e-14	8.23338e-14	1.55646e-14	5.00532e-14	4.44396e-14	5.51058e-14	5.13598e-14	1.56596e-14	1.2435e-13	1.44486e-13	9.70171e-14	9.9781e-14	2.09379e-13	2.12436e-13	1.77093e-13	1.58428e-13	1.48477e-13	1.8867e-13	3.81838e-14	7.33857e-15	1.23899e-13	1.4474e-14	7.78425e-15	3.52776e-14	1.328e-13	4.32185e-14	3.07631e-14	2.43535e-14	1.68403e-15	9.69091e-14	2.41926e-14	1.0066e-13	4.9115e-14	7.52293e-14	5.249e-14	1.1613e-13	1.16895e-14	1.03225e-13
0.2	3.8709e-14	1.0874e-13	8.8077e-14	7.1688e-14	3.57579e-14	1.0306e-13	7.18336e-14	2.13791e-14	5.1438e-14	1.24883e-13	1.69355e-13	8.43223e-14	1.30796e-13	9.32271e-14	2.62336e-14	3.38052e-14	6.4589e-14	5.89709e-14	6.79781e-15	8.21069e-14	1.65777e-13	1.45132e-13	1.37077e-13	2.46778e-13	1.67098e-13	1.66875e-13	2.02577e-13	1.7222e-13	2.12519e-13	3.72836e-14	2.10812e-14	9.62816e-14	4.9909e-14	5.05079e-15	4.8431e-14	1.204e-13	7.18895e-15	2.4044e-14	2.72301e-14	1.73714e-14	3.72392e-14	1.7766e-14	8.9582e-14	1.8911e-14	8.45603e-14	1.0922e-13	1.3215e-13	1.0501e-15	2.52094e-13
0.3	5.92608e-14	1.0951e-13	1.5116e-13	4.6696e-14	1.26371e-14	7.7152e-14	1.39699e-14	5.51007e-14	2.0511e-14	1.7552e-13	1.75336e-13	6.94314e-14	9.5839e-14	1.17608e-13	6.27211e-14	1.67992e-14	8.07219e-13	4.32247e-14	3.36657e-15	1.00189e-13	1.84828e-13	1.27909e-13	8.12698e-14	3.25002e-13	2.35418e-13	2.21919e-13	1.67634e-13	1.99658e-13	2.51843e-13	5.71683e-14	1.02178e-13	4.49402e-14	1.9894e-09	2.4992e-14	1.28726e-13	1.0848e-13	2.8287e-14	4.28958e-15	7.26933e-14	1.02388e-14	5.39565e-15	5.40557e-14	8.5086e-14	6.5368e-14	6.47332e-14	6.4502e-14	1.4658e-13	3.5244e-14	5.08299e-13
0.4	1.87085e-14	5.3844e-14	7.1313e-14	6.3668e-14	8.66248e-14	7.4376e-14	1.37542e-13	9.98986e-14	2.4326e-14	1.98138e-13	2.73543e-13	1.33978e-13	1.37877e-13	1.54021e-13	8.35315e-05	1.85503e-14	9.03708e-14	2.28039e-14	3.54096e-14	1.7091e-13	2.05111e-13	1.82992e-13	2.04093e-13	3.39062e-13	2.47664e-13	2.93135e-13	2.3102e-13	2.10928e-13	2.35296e-13	1.11966e-13	1.80332e-13	4.16721e-15	9.9685e-05	2.81361e-14	6.82449e-14	7.9801e-14	5.24552e-14	9.56375e-15	8.16316e-14	3.64407e-14	6.80281e-14	4.62555e-14	1.3447e-13	9.2948e-14	6.72426e-14	2.4846e-13	1.307e-13	7.7504e-14	8.24115e-05
0.5	1.08029e-14	7.3703e-14	8.4887e-14	7.2069e-14	1.23453e-13	8.4168e-14	1.24203e-13	1.19131e-13	7.7018e-14	3.57295e-13	7.83288e-05	2.39031e-13	1.63456e-13	2.47096e-13	9.99982e-05	4.62297e-14	6.61135e-14	1.39593e-14	5.01841e-14	2.19928e-14	1.74282e-14	2.46047e-13	2.44248e-13	3.1018e-13	2.55203e-12	3.95046e-13	2.1983e-13	2.46323e-13	2.76492e-13	1.5573e-13	1.68056e-13	4.35134e-14	9.9998e-05	2.42421e-14	4.65002e-15	1.0015e-13	1.6791e-14	2.15734e-14	1.0244e-13	6.29468e-14	9.94602e-05	8.8942e-14	1.9882e-13	1.3237e-13	1.08904e-10	1.1906e-13	1.0287e-13	5.00464e-14	9.9998e-05
0.6	3.86673e-14	2.4341e-11	3.3869e-13	1.23781e-14	1.73048e-13	9.5086e-14	1.14435e-13	1.42012e-13	1.1242e-13	4.31286e-13	9.79082e-05	3.822e-13	2.32794e-13	9.52101e-05	9.99982e-05	5.4289e-14	9.92785e-14	8.84115e-14	9.99965e-05	9.02205e-15	5.14988e-13	2.1378e-13	1.58114e-12	4.16205e-13	8.88798e-05	9.9998e-05	3.77102e-13	2.59478e-13	2.22658e-13	1.71552e-13	6.6761e-13	9.98484e-14	9.9998e-05	9.09816e-14	9.70239e-14	5.5477e-14	7.68523e-14	1.62284e-11	1.34414e-13	7.24068e-14	9.99982e-05	1.28264e-13	1.2269e-13	1.0014e-13	9.99981e-05	6.3973e-14	7.2532e-14	3.37569e-12	9.99979e-05
0.7	3.23697e-14	8.6381e-05	1.079e-09	9.9998e-05	1.64947e-13	8.3388e-14	2.05497e-13	1.37145e-13	8.4107e-11	5.01341e-13	9.99982e-05	4.84505e-13	9.99984e-05	9.99979e-05	9.99981e-05	1.09089e-13	3.75727e-14	9.73674e-14	9.99964e-05	3.90693e-08	8.5943e-15	2.37501e-13	9.99981e-05	9.99981e-05	9.9998e-05	9.9998e-05	9.99978e-05	9.9998e-05	5.9976e-13	6.61142e-11	9.99964e-05	3.04582e-11	9.9998e-05	2.42974e-11	1.70765e-13	7.0285e-14	9.9996e-05	9.9996e-05	1.46175e-11	6.76677e-14	9.99982e-05	1.37126e-13	9.5933e-14	1.3663e-08	9.9998e-05	9.9998e-05	1.0381e-13	9.99963e-05	9.99979e-05
0.8	2.96488e-11	9.9998e-05	9.9998e-05	9.9998e-05	9.99963e-05	9.9998e-05	9.52284e-10	8.92997e-11	7.4578e-05	6.29363e-13	9.99981e-05	1.08438e-10	9.99981e-05	9.99981e-05	9.99981e-05	1.95725e-13	9.19745e-14	3.4821e-13	9.99963e-05	9.99979e-05	7.24285e-09	9.99982e-05	9.99968e-05	9.9998e-05	9.99979e-05	9.99979e-05	9.99982e-05	9.99986e-05	8.51571e-11	9.99963e-05	9.99963e-05	9.99963e-05	9.9998e-05	9.99962e-05	2.58983e-13	7.5683e-14	9.9996e-05	9.99959e-05	8.08002e-11	9.99983e-05	9.99981e-05	1.46152e-13	9.9998e-05	1.7896e-08	9.9998e-05	9.9998e-05	9.9998e-05	9.99962e-05	9.99979e-05
0.9	9.99955e-05	9.9998e-05	9.9998e-05	9.9998e-05	9.99963e-05	9.9998e-05	7.72356e-09	1.05769e-09	9.4765e-05	4.83675e-11	9.99979e-05	9.99984e-05	9.9998e-05	9.9998e-05	9.9998e-05	9.99964e-05	1.04892e-13	3.20384e-11	9.99965e-05	9.99982e-05	9.99981e-05	9.99982e-05	9.99982e-05	9.9998e-05	9.99979e-05	9.99979e-05	9.99978e-05	9.99979e-05	9.9998e-05	9.99962e-05	9.99962e-05	9.99963e-05	9.9998e-05	9.99961e-05	9.62238e-14	9.9998e-05	9.99958e-05	9.99958e-05	9.99958e-05	9.99982e-05	9.99981e-05	2.49672e-11	9.9998e-05	2.0481e-08	9.99979e-05	9.9998e-05	9.9998e-05	9.99961e-05	9.99979e-05
1	9.9995e-05	9.9998e-05	9.9998e-05	9.9998e-05	9.99962e-05	9.9998e-05	9.16995e-11	9.99962e-05	9.9997e-05	8.98117e-11	9.99979e-05	9.99981e-05	9.99979e-05	9.99979e-05	9.9998e-05	9.99962e-05	9.99961e-05	9.99961e-05	9.99962e-05	9.9998e-05	9.99979e-05	9.99981e-05	9.99981e-05	9.99981e-05	9.9998e-05	9.99978e-05	9.99979e-05	9.99979e-05	9.9998e-05	9.99962e-05	9.99962e-05	9.99962e-05	9.9998e-05	9.99956e-05	9.99962e-05	9.9998e-05	9.99957e-05	9.99958e-05	9.99957e-05	9.99981e-05	9.99981e-05	9.99979e-05	9.9998e-05	1.115e-07	9.99979e-05	9.9998e-05	9.9998e-05	9.9996e-05	9.99978e-05
1.1	9.99953e-05	9.9998e-05	9.9998e-05	9.9998e-05	9.9996e-05	0.0001	9.9996e-05	9.99961e-05	9.9997e-05	9.99978e-05	9.99979e-05	9.99979e-05	9.9998e-05	9.99978e-05	9.99979e-05	9.99961e-05	9.99961e-05	9.99956e-05	9.9996e-05	9.99979e-05	9.9998e-05	9.9998e-05	9.99979e-05	9.99979e-05	9.99978e-05	9.99978e-05	9.99979e-05	9.99982e-05	9.99979e-05	9.99961e-05	9.99961e-05	9.99961e-05	9.9998e-05	9.99959e-05	9.99959e-05	9.9998e-05	9.99958e-05	9.99957e-05	9.99956e-05	9.99976e-05	9.99979e-05	9.99978e-05	9.9998e-05	9.9998e-05	9.99978e-05	9.9998e-05	9.9998e-05	9.99959e-05	9.99977e-05
1.2	9.99951e-05	9.9998e-05	9.9998e-05	9.9998e-05	9.99959e-05	9.9998e-05	9.9996e-05	9.9996e-05	9.9997e-05	9.99977e-05	9.99979e-05	9.99979e-05	9.9998e-05	9.99984e-05	9.99979e-05	9.9996e-05	9.99959e-05	9.99961e-05	9.99959e-05	9.99978e-05	9.9998e-05	9.9998e-05	9.99979e-05	9.99979e-05	9.99978e-05	9.99978e-05	9.99981e-05	9.9998e-05	9.99979e-05	9.9996e-05	9.9996e-05	9.99959e-05	9.9998e-05	9.99961e-05	9.99958e-05	9.9998e-05	9.99956e-05	9.99956e-05	9.99953e-05	9.99981e-05	9.99978e-05	9.99977e-05	9.9998e-05	9.9998e-05	9.99978e-05	9.9998e-05	9.9998e-05	9.99959e-05	9.99977e-05
1.3	9.99951e-05	9.9998e-05	9.9998e-05	9.9998e-05	9.99959e-05	9.9998e-05	9.99959e-05	9.9996e-05	9.9997e-05	9.99977e-05	9.99977e-05	9.99978e-05	9.99978e-05	9.99978e-05	9.99979e-05	9.99959e-05	9.99958e-05	9.9996e-05	9.99959e-05	9.99976e-05	9.99979e-05	9.9998e-05	9.99979e-05	9.99979e-05	9.99978e-05	9.99976e-05	9.99979e-05	9.99978e-05	9.99979e-05	9.99959e-05	9.99959e-05	9.99959e-05	9.9998e-05	9.99958e-05	9.99958e-05	9.9998e-05	9.99956e-05	9.99955e-05	9.99955e-05	9.9998e-05	9.99979e-05	9.99977e-05	9.9998e-05	9.9998e-05	9.99977e-05	9.9998e-05	9.9998e-05	9.99957e-05	9.99977e-05
1.4	9.9995e-05	9.9998e-05	9.9998e-05	9.9998e-05	9.99959e-05	9.9998e-05	9.99959e-05	9.99959e-05	9.9997e-05	9.99975e-05	9.99978e-05	9.99978e-05	9.99978e-05	9.99978e-05	9.99977e-05	9.99958e-05	9.99958e-05	9.99958e-05	9.99958e-05	9.99978e-05	9.99978e-05	9.99979e-05	9.99979e-05	9.99978e-05	9.99977e-05	9.99977e-05	9.99977e-05	9.99978e-05	9.99978e-05	9.99959e-05	9.99959e-05	9.99959e-05	9.9998e-05	9.99957e-05	9.99957e-05	9.9998e-05	9.99954e-05	9.99954e-05	9.99954e-05	9.99979e-05	9.99978e-05	9.99978e-05	9.9998e-05	9.9998e-05	9.99977e-05	9.9998e-05	9.9998e-05	9.99957e-05	9.99976e-05
1.5	9.99949e-05	9.9998e-05	9.9998e-05	9.9998e-05	9.99957e-05	9.9998e-05	9.99958e-05	9.99958e-05	9.9997e-05	9.99976e-05	9.99977e-05	9.99978e-05	9.99977e-05	9.99977e-05	9.99977e-05	9.99958e-05	9.99957e-05	9.99957e-05	9.9995e-05	9.99978e-05	9.99978e-05	9.99978e-05	9.99978e-05	9.99977e-05	9.99977e-05	9.99976e-05	9.99976e-05	9.99978e-05	9.99977e-05	9.99958e-05	9.99958e-05	9.99957e-05	9.9998e-05	9.99955e-05	9.99956e-05	9.9998e-05	9.99954e-05	9.99955e-05	9.99954e-05	9.99979e-05	9.99978e-05	9.99977e-05	9.9998e-05	9.9998e-05	9.99977e-05	9.9998e-05	9.9998e-05	9.99956e-05	9.99976e-05
1.6	9.99949e-05	9.9998e-05	9.9998e-05	9.9998e-05	9.99957e-05	9.9998e-05	9.99957e-05	9.99957e-05	9.9997e-05	9.99976e-05	9.99978e-05	9.99978e-05	9.99976e-05	9.99977e-05	9.99977e-05	9.99956e-05	9.99956e-05	9.99956e-05	9.99977e-05	9.99977e-05	9.99978e-05	9.99977e-05	9.99978e-05	9.99977e-05	9.99976e-05	9.99976e-05	9.99974e-05	9.99977e-05	9.99977e-05	9.99956e-05	9.99957e-05	9.99956e-05	9.9998e-05	9.99956e-05	9.99955e-05	9.9998e-05	9.99954e-05	9.99953e-05	9.99953e-05	9.99978e-05	9.99978e-05	9.99977e-05	9.9998e-05	9.9998e-05	9.99977e-05	9.9998e-05	9.9998e-05	9.99955e-05	9.99975e-05
1.7	9.99948e-05	9.9998e-05	9.9998e-05	9.9998e-05	9.99955e-05	9.9998e-05	9.99956e-05	9.99956e-05	9.9997e-05	9.99975e-05	9.9998e-05	9.99977e-05	9.99976e-05	9.99977e-05	9.99977e-05	9.99956e-05	9.99955e-05	9.99956e-05	9.9995e-05	9.99976e-05	9.99978e-05	9.99979e-05	9.99976e-05	9.99977e-05	9.99976e-05	9.99975e-05	9.99977e-05	9.99977e-05	9.99977e-05	9.99955e-05	9.99956e-05	9.99956e-05	9.9998e-05	9.99954e-05	9.99954e-05	9.9998e-05	9.99952e-05	9.99952e-05	9.99952e-05	9.99977e-05	9.99977e-05	9.99976e-05	9.9998e-05	9.9998e-05	9.99976e-05	9.9998e-05	9.9998e-05	9.99955e-05	9.99975e-05
1.8	9.99947e-05	9.9998e-05	9.9998e-05	9.9998e-05	9.99955e-05	9.9998e-05	9.99955e-05	9.99955e-05	9.9997e-05	9.99975e-05	9.99976e-05	9.99976e-05	9.99976e-05	9.99976e-05	9.99976e-05	9.99949e-05	9.99954e-05	9.99955e-05	9.99953e-05	9.99975e-05	9.99977e-05	9.99977e-05	9.99978e-05	9.99976e-05	9.99974e-05	9.99975e-05	9.99976e-05	9.99976e-05	9.99976e-05	9.99955e-05	9.99955e-05	9.99955e-05	9.9998e-05	9.99954e-05	9.99954e-05	9.9998e-05	9.99952e-05	9.9995e-05	9.9995e-05	9.99977e-05	9.99976e-05	9.99975e-05	9.9998e-05	9.9998e-05	9.99975e-05	9.9998e-05	9.9998e-05	9.99954e-05	9.99974e-05
1.9	9.99945e-05	9.9998e-05	9.9998e-05	9.9998e-05	9.99953e-05	9.9998e-05	9.99954e-05	9.99955e-05	9.9997e-05	9.99974e-05	9.99974e-05	9.99977e-05	9.99975e-05	9.99976e-05	9.99976e-05	9.99954e-05	9.99954e-05	9.99953e-05	9.99954e-05	9.99975e-05	9.99977e-05	9.99977e-05	9.99976e-05	9.99976e-05	9.99974e-05	9.99972e-05	9.99975e-05	9.99975e-05	9.99976e-05	9.99954e-05	9.99954e-05	9.99954e-05	9.9998e-05	9.99953e-05	9.99953e-05	9.9998e-05	9.9995e-05	9.99951e-05	9.9995e-05	9.99976e-05	9.99976e-05	9.99975e-05	9.9998e-05	9.9998e-05	9.99975e-05	9.9998e-05	9.9998e-05	9.99952e-05	9.99974e-05
2	9.99945e-05	9.9998e-05	9.9998e-05	9.9998e-05	9.99953e-05	9.9998e-05	9.99953e-05	9.99954e-05	9.9997e-05	9.99974e-05	9.99975e-05	9.99975e-05	9.99975e-05	9.99975e-05	9.99976e-05	9.99953e-05	9.99953e-05	9.99952e-05	9.99953e-05	9.99976e-05	9.99977e-05	9.99976e-05	9.99976e-05	9.99975e-05	9.99974e-05	9.99975e-05	9.99974e-05	9.99974e-05	9.99975e-05	9.99954e-05	9.99953e-05	9.99953e-05	9.9998e-05	9.99952e-05	9.99952e-05	9.9998e-05	9.9995e-05	9.9995e-05	9.99949e-05	9.99976e-05	9.99976e-05	9.99974e-05	9.9998e-05	9.9998e-05	9.99975e-05	9.9998e-05	9.9998e-05	9.99953e-05	9.99974e-05
2	9.99945e-05	9.9998e-05	9.9998e-05	9.9998e-05	9.99953e-05	9.9998e-05	9.99954e-05	9.99954e-05	9.9997e-05	9.99974e-05	9.99975e-05	9.99976e-05	9.99974e-05	9.99976e-05	9.99976e-05	9.99953e-05	9.99952e-05	9.99952e-05	9.99953e-05	9.99974e-05	9.99976e-05	9.99977e-05	9.99976e-05	9.99974e-05	9.99974e-05	9.99974e-05	9.99975e-05	9.99975e-05	9.99975e-05	9.99954e-05	9.99954e-05	9.99952e-05	9.9998e-05	9.99952e-05	9.99951e-05	9.9998e-05	9.9995e-05	9.99949e-05	9.99949e-05	9.99977e-05	9.99976e-05	9.99975e-05	9.9998e-05	9.9997e-05	9.99975e-05	9.9998e-05	9.9998e-05	9.99951e-05	9.99974e-05
1.9	9.99946e-05	9.9998e-05	9.9998e-05	9.9998e-05	9.99953e-05	9.9998e-05	9.99955e-05	9.99955e-05	9.9997e-05	9.99974e-05	9.99976e-05	9.99976e-05	9.99975e-05	9.99976e-05	9.99976e-05	9.99954e-05	9.99953e-05	9.99954e-05	9.99954e-05	9.99974e-05	9.99977e-05	9.99977e-05	9.99976e-05	9.99975e-05	9.99974e-05	9.99979e-05	9.99975e-05	9.99975e-05	9.99976e-05	9.99954e-05	9.99954e-05	9.99955e-05	9.9998e-05	9.99952e-05	9.99953e-05	9.9998e-05	9.99951e-05	9.9995e-05	9.9995e-05	9.99976e-05	9.99977e-05	9.99974e-05	9.9998e-05	9.9998e-05	9.99975e-05	9.9998e-05	9.9998e-05	9.99953e-05	9.99974e-05
1.8	9.99947e-05	9.9998e-05	9.9998e-05	9.9998e-05	9.99955e-05	9.9998e-05	9.99955e-05	9.99956e-05	9.9997e-05	9.99975e-05	9.99976e-05	9.99977e-05	9.99975e-05	9.99976e-05	9.99976e-05	9.99956e-05	9.99954e-05	9.99955e-05	9.99955e-05	9.99977e-05	9.99977e-05	9.99977e-05	9.99981e-05	9.99976e-05	9.99973e-05	9.99975e-05	9.99975e-05	9.99976e-05	9.99976e-05	9.99955e-05	9.99954e-05	9.99955e-05	9.9998e-05	9.99954e-05	9.99953e-05	9.9998e-05	9.99952e-05	9.99951e-05	9.99951e-05	9.99977e-05	9.99977e-05	9.99975e-05	9.9998e-05	9.9998e-05	9.99975e-05	9.9998e-05	9.9998e-05	9.99954e-05	9.99974e-05
1.7	9.99947e-05	9.9998e-05	9.9998e-05	9.9998e-05	9.99956e-05	9.9998e-05	9.99956e-05	9.99957e-05	9.9997e-05	9.99975e-05	9.99976e-05	9.99977e-05	9.99977e-05	9.99977e-05	9.99977e-05	9.99956e-05	9.99956e-05	9.99955e-05	9.99956e-05	9.99977e-05	9.99977e-05	9.99977e-05	9.99976e-05	9.99976e-05	9.99976e-05	9.99975e-05	9.99976e-05	9.99976e-05	9.99976e-05	9.99956e-05	9.99956e-05	9.99957e-05	9.9998e-05	9.99954e-05	9.99954e-05	9.9998e-05	9.99953e-05	9.99953e-05	9.99952e-05	9.99979e-05	9.99977e-05	9.99975e-05	9.9998e-05	9.9998e-05	9.99975e-05	9.9998e-05	9.9998e-05	9.99954e-05	9.99975e-05
1.6	9.99949e-05	9.9998e-05	9.9998e-05	9.9998e-05	9.99957e-05	9.9998e-05	9.99957e-05	9.99957e-05	9.9997e-05	9.99977e-05	9.99977e-05	9.99977e-05	9.99976e-05	9.99977e-05	9.99978e-05	9.99957e-05	9.99955e-05	9.99956e-05	9.99956e-05	9.99976e-05	9.99978e-05	9.99978e-05	9.99982e-05	9.99977e-05	9.99976e-05	9.99976e-05	9.99976e-05	9.99976e-05	9.99977e-05	9.99956e-05	9.99956e-05	9.99957e-05	9.9998e-05	9.99955e-05	9.99954e-05	9.9998e-05	9.99954e-05	9.99953e-05	9.99953e-05	9.99978e-05	9.99977e-05	9.99976e-05	9.9998e-05	9.9997e-05	9.99976e-05	9.9998e-05	9.9998e-05	9.99955e-05	9.99975e-05
1.5	9.9995e-05	9.9998e-05	9.9998e-05	9.9998e-05	9.99958e-05	9.9998e-05	9.99958e-05	9.99959e-05	9.9997e-05	9.99976e-05	9.99977e-05	9.99978e-05	9.99976e-05	9.99978e-05	9.99978e-05	9.99958e-05	9.99956e-05	9.99958e-05	9.99957e-05	9.99977e-05	9.99981e-05	9.99978e-05	9.99979e-05	9.99978e-05	9.99976e-05	9.99976e-05	9.99976e-05	9.99977e-05	9.99978e-05	9.99957e-05	9.99957e-05	9.99957e-05	9.9998e-05	9.99956e-05	9.99956e-05	9.9998e-05	9.99955e-05	9.99955e-05	9.99953e-05	9.99979e-05	9.99978e-05	9.99976e-05	9.9998e-05	9.9998e-05	9.99977e-05	9.9998e-05	9.9998e-05	9.99948e-05	9.99976e-05
1.4	9.9995e-05	9.9998e-05	9.9998e-05	9.9998e-05	9.99958e-05	9.9998e-05	9.99959e-05	9.99959e-05	9.9997e-05	9.99977e-05	9.99978e-05	9.99979e-05	9.99978e-05	9.99978e-05	9.99978e-05	9.99958e-05	9.99957e-05	9.99957e-05	9.99958e-05	9.99977e-05	9.99979e-05	9.99979e-05	9.99979e-05	9.99978e-05	9.99978e-05	9.99977e-05	9.99977e-05	9.99977e-05	9.99978e-05	9.99959e-05	9.99959e-05	9.99958e-05	9.9998e-05	9.99957e-05	9.99956e-05	9.9998e-05	9.99955e-05	9.99955e-05	9.99954e-05	9.99979e-05	9.99978e-05	9.99977e-05	9.9998e-05	9.9998e-05	9.99977e-05	9.9998e-05	9.9998e-05	9.99957e-05	9.99976e-05
1.3	9.99951e-05	9.9998e-05	9.9998e-05	9.9998e-05	9.9996e-05	9.9998e-05	9.99959e-05	9.99959e-05	9.9997e-05	9.99977e-05	9.99978e-05	9.99979e-05	9.99978e-05	9.99979e-05	9.99978e-05	9.99959e-05	9.99958e-05	9.99958e-05	9.99959e-05	9.99979e-05	9.9998e-05	9.9998e-05	9.99979e-05	9.99978e-05	9.99978e-05	9.99978e-05	9.99978e-05	9.99979e-05	9.99978e-05	9.99959e-05	9.9996e-05	9.99959e-05	9.9998e-05	9.99957e-05	9.99957e-05	9.9998e-05	9.99955e-05	9.99955e-05	9.99955e-05	9.9998e-05	9.99979e-05	9.99977e-05	9.9998e-05	9.9998e-05	9.99978e-05	9.9998e-05	9.9998e-05	9.99958e-05	9.99977e-05
1.2	9.99952e-05	9.9998e-05	9.9998e-05	9.9998e-05	9.9996e-05	9.9998e-05	9.9996e-05	9.99961e-05	9.9997e-05	9.99976e-05	9.99979e-05	9.99979e-05	9.99978e-05	9.99979e-05	9.99979e-05	9.9996e-05	9.99959e-05	9.9996e-05	9.99959e-05	9.99978e-05	9.9998e-05	9.9998e-05	9.9998e-05	9.99979e-05	9.99978e-05	9.99979e-05	9.99978e-05	9.99979e-05	9.99979e-05	9.9996e-05	9.9996e-05	9.9996e-05	9.9998e-05	9.99959e-05	9.99958e-05	9.9998e-05	9.99957e-05	9.99956e-05	9.99956e-05	9.9998e-05	9.99979e-05	9.99978e-05	9.9998e-05	9.9998e-05	9.99978e-05	9.9998e-05	9.9998e-05	9.99959e-05	9.99977e-05
1.1	9.99956e-05	9.9998e-05	9.9998e-05	9.9998e-05	9.99961e-05	9.9998e-05	9.99961e-05	9.99961e-05	9.9997e-05	9.9998e-05	9.9998e-05	9.9998e-05	9.99979e-05	9.9998e-05	9.99979e-05	9.99961e-05	9.9996e-05	9.99961e-05	9.9996e-05	9.99979e-05	9.99981e-05	9.9998e-05	9.9998e-05	9.99979e-05	9.99978e-05	9.99979e-05	9.9998e-05	9.99979e-05	9.9998e-05	9.9996e-05	9.99961e-05	9.99961e-05	9.9998e-05	9.99959e-05	9.99959e-05	9.9998e-05	9.99957e-05	9.99957e-05	9.99956e-05	9.99981e-05	9.9998e-05	9.99979e-05	9.9998e-05	9.9998e-05	9.99979e-05	9.9998e-05	9.9998e-05	9.99959e-05	9.99978e-05
1	9.99952e-05	9.9998e-05	9.9998e-05	9.9998e-05	9.99963e-05	9.9998e-05	9.99962e-05	9.99962e-05	9.9997e-05	9.99979e-05	9.9998e-05	9.99981e-05	9.99979e-05	9.9998e-05	9.9998e-05	9.99962e-05	9.99961e-05	9.99959e-05	9.9996e-05	9.99981e-05	9.99981e-05	9.9998e-05	9.99982e-05	9.99979e-05	9.99979e-05	9.99979e-05	9.99979e-05	9.99979e-05	9.99979e-05	9.99963e-05	9.99962e-05	9.99961e-05	9.9998e-05	9.9996e-05	9.9996e-05	9.9998e-05	9.99958e-05	9.99958e-05	9.99957e-05	9.99981e-05	9.9998e-05	9.99979e-05	9.9998e-05	9.9998e-05	9.99979e-05	9.9998e-05	9.9998e-05	9.99961e-05	9.99978e-05
0.9	9.99954e-05	9.9998e-05	9.9998e-05	9.9998e-05	9.99962e-05	9.9998e-05	9.99963e-05	9.99963e-05	9.9997e-05	9.99979e-05	9.99982e-05	9.9998e-05	9.99979e-05	9.9998e-05	9.9998e-05	9.99963e-05	9.99961e-05	9.99961e-05	9.99962e-05	9.99981e-05	9.99981e-05	9.99981e-05	9.9998e-05	9.9998e-05	9.99979e-05	9.99979e-05	9.9998e-05	9.9998e-05	9.9998e-05	9.99962e-05	9.99963e-05	9.99962e-05	9.9998e-05	9.99961e-05	9.99961e-05	9.9998e-05	9.99959e-05	9.99959e-05	9.99959e-05	9.99982e-05	9.99982e-05	9.99979e-05	9.9998e-05	9.9998e-05	9.9998e-05	9.9998e-05	9.9998e-05	9.99962e-05	9.99978e-05
0.8	9.99955e-05	9.6e-05	9.9998e-05	9.9998e-05	9.99963e-05	9.9998e-05	9.99964e-05	9.99963e-05	9.9997e-05	9.9998e-05	9.9998e-05	9.99981e-05	9.99981e-05	9.99981e-05	9.9998e-05	9.99964e-05	9.99963e-05	9.99963e-05	9.99963e-05	9.9998e-05	9.99982e-05	9.99982e-05	9.99981e-05	9.99981e-05	9.9998e-05	9.9998e-05	9.9998e-05	9.9998e-05	9.9998e-05	9.99963e-05	9.99963e-05	9.99963e-05	9.9998e-05	9.99962e-05	9.99961e-05	9.9998e-05	9.9996e-05	9.9996e-05	9.99959e-05	9.99982e-05	9.99982e-05	9.9998e-05	9.9998e-05	9.9998e-05	9.9998e-05	9.9998e-05	9.8965e-05	9.99961e-05	9.99979e-05
0.7	9.99956e-05	8.3403e-05	9.9086e-05	9.9998e-05	9.99964e-05	9.9998e-05	9.99965e-05	9.99965e-05	9.9997e-05	9.9998e-05	9.99981e-05	9.99981e-05	9.99981e-05	9.99981e-05	9.99981e-05	9.99964e-05	9.99964e-05	9.99964e-05	9.99964e-05	9.9998e-05	9.99981e-05	9.99983e-05	9.99982e-05	9.99981e-05	9.99981e-05	9.99979e-05	9.9998e-05	9.99982e-05	9.99981e-05	9.99964e-05	9.99964e-05	9.99964e-05	9.9999e-05	9.99963e-05	9.99963e-05	9.9998e-05	9.9996e-05	9.99961e-05	9.9996e-05	9.99982e-05	9.99983e-05	9.9998e-05	9.9998e-05	9.1744e-05	9.99981e-05	9.9998e-05	8.1875e-05	9.99963e-05	9.99979e-05
0.6	9.64298e-05	7.1561e-05	8.4097e-05	9.5143e-05	9.73806e-05	9.6362e-05	9.99966e-05	9.99966e-05	8.8517e-05	9.75929e-05	9.99982e-05	9.99982e-05	9.95779e-05	9.99982e-05	9.99982e-05	9.99966e-05	9.99964e-05	9.99965e-05	9.99964e-05	9.99982e-05	9.99982e-05	9.99983e-05	9.99982e-05	9.99981e-05	9.94917e-05	9.9998e-05	9.99981e-05	9.82857e-05	9.99981e-05	9.99965e-05	9.99965e-05	9.99965e-05	9.9998e-05	9.99964e-05	9.99963e-05	9.9998e-05	9.99961e-05	9.9996e-05	9.99962e-05	9.99982e-05	9.9277e-05	9.9998e-05	9.9998e-05	7.8162e-05	9.99981e-05	9.6076e-05	6.8352e-05	9.99964e-05	9.9998e-05
0.5	7.90606e-05	5.9547e-05	6.8122e-05	7.8144e-05	8.13102e-05	8.101e-05	9.56701e-05	8.42617e-05	6.9906e-05	7.97818e-05	9.3833e-05	9.15394e-05	9.33406e-05	9.45521e-05	9.43468e-05	9.29827e-05	9.99965e-05	8.69856e-05	9.94088e-05	8.81848e-05	9.11734e-05	9.99983e-05	8.67551e-05	9.57685e-05	8.89755e-05	9.34225e-05	8.84772e-05	8.18868e-05	9.99982e-05	9.99966e-05	9.99966e-05	9.99966e-05	9.9998e-05	9.42913e-05	9.99558e-05	9.4267e-05	9.5579e-05	9.52438e-05	9.4369e-05	9.71603e-05	8.48595e-05	9.14153e-05	9.9998e-05	6.5166e-05	9.99981e-05	7.9914e-05	5.6607e-05	8.63282e-05	9.9998e-05
0.4	5.8713e-05	4.7245e-05	5.2758e-05	6.2879e-05	6.45221e-05	6.4787e-05	7.63693e-05	6.72687e-05	5.2888e-05	6.1934e-05	7.47072e-05	7.1104e-05	7.50987e-05	7.53134e-05	7.85632e-05	7.48126e-05	8.43339e-05	6.98171e-05	7.97899e-05	6.88811e-05	7.19724e-05	8.1072e-05	6.99381e-05	7.67265e-05	6.9937e-05	7.10403e-05	7.09447e-05	6.53077e-05	8.15161e-05	8.53334e-05	8.46392e-05	8.20604e-05	8.032e-05	7.57006e-05	7.88414e-05	7.2321e-05	7.62944e-05	7.60766e-05	7.58016e-05	7.77885e-05	6.78578e-05	7.3039e-05	8.4908e-05	5.2066e-05	8.09646e-05	6.3726e-05	3.4944e-05	6.68749e-05	8.25542e-05
0.3	4.24707e-05	3.5423e-05	3.7848e-05	4.6578e-05	4.67293e-05	4.8666e-05	5.72206e-05	4.99222e-05	3.3577e-05	3.52792e-05	5.60412e-05	5.21847e-05	5.59318e-05	5.63791e-05	5.90477e-05	5.60034e-05	6.32248e-05	5.24374e-05	5.9835e-05	5.10349e-05	5.3861e-05	6.05709e-05	5.2493e-05	5.70963e-05	5.13194e-05	5.33316e-05	5.31116e-05	4.88435e-05	6.11315e-05	6.39554e-05	6.35802e-05	6.12769e-05	6.018e-05	5.6553e-05	5.82706e-05	5.167e-05	5.73484e-05	5.69293e-05	5.5594e-05	5.76121e-05	5.03385e-05	5.45712e-05	6.3483e-05	3.8821e-05	6.07403e-05	4.7689e-05	3.482e-05	4.61326e-05	6.18781e-05
0.2	2.52901e-05	2.3614e-05	2.2665e-05	3.1213e-05	2.08755e-05	3.2181e-05	3.81136e-05	2.5551e-05	1.6555e-05	1.19137e-13	3.71796e-05	2.62038e-05	3.69742e-05	3.73594e-05	3.94817e-05	3.73501e-05	4.21353e-05	3.37812e-05	3.89531e-05	3.46207e-05	3.4844e-05	4.00703e-05	3.4342e-05	3.75695e-05	3.29761e-05	3.59434e-05	3.51606e-05	2.54976e-05	4.07671e-05	4.25753e-05	4.23702e-05	4.08627e-05	4.0057e-05	3.7465e-05	3.85204e-05	3.1069e-05	3.84326e-05	3.79957e-05	3.5432e-05	3.80519e-05	3.29106e-05	3.62921e-05	4.2333e-05	2.5777e-05	4.05218e-05	3.1338e-05	2.7762e-05	3.07e-05	4.12668e-05
0.1	4.26418e-09	1.1574e-05	7.5595e-06	1.5479e-05	1.22558e-05	1.5942e-05	1.90318e-05	1.13158e-05	8.6377e-06	8.0136e-14	1.8887e-05	2.42354e-11	1.86515e-05	2.11224e-05	1.9694e-05	1.88543e-05	2.10494e-05	1.6292e-05	1.15332e-05	1.69299e-05	1.73383e-05	1.66947e-05	4.58437e-06	1.70048e-05	1.51506e-13	3.33911e-06	8.16234e-07	8.70204e-06	2.02941e-05	2.1222e-05	2.11753e-05	2.02649e-05	1.8997e-05	1.81431e-05	6.44465e-06	1.0343e-05	1.90022e-05	1.88037e-05	1.37472e-05	1.91139e-05	1.61861e-05	1.82583e-05	2.057e-05	1.29e-05	2.02736e-05	1.526e-05	2.2589e-08	2.20833e-05	2.06248e-05
0	9.95863e-15	5.3796e-14	3.22649e-14	1.8059e-07	1.05731e-14	1.8196e-07	9.53558e-14	1.27749e-13	3.0081e-07	5.58165e-14	8.07369e-14	2.54777e-13	5.21697e-08	2.85366e-07	1.43424e-13	6.59768e-14	1.87859e-07	1.42454e-07	8.11026e-15	1.02008e-13	5.55567e-14	5.67583e-14	9.67191e-14	1.3289e-13	7.63082e-14	1.42516e-13	1.37205e-13	2.64548e-14	2.5832e-11	1.88725e-07	1.95382e-07	8.67785e-14	1.6678e-07	8.35121e-14	3.86643e-14	7.26768e-14	5.95097e-14	3.53135e-14	3.59732e-14	2.51458e-07	1.74539e-14	2.40423e-07	1.2594e-13	4.9636e-08	2.7238e-07	1.7484e-07	2.2229e-14	2.8363e-14	2.77457e-07
[truncated: 51 more columns]

## Sheet: Fig 4b
#	Forward voltage	Reverse voltage
1	0.7	-0.6
2	0.5	-0.8
3	0.5	-0.6
4	0.6	-0.5
5	0.7	-0.6
6	0.7	-0.7
7	0.7	-0.6
8	0.7	-0.5
9	0.6	-0.4
10	0.8	-0.8
11	0.4	-0.4
12	0.7	-0.3
13	0.6	-0.6
14	0.5	-0.7
15	0.3	-0.3
16	0.8	-0.3
17	0.9	-0.7
18	0.7	-0.4
19	0.5	-0.5
20	0.6	-0.4
21	0.7	-0.6
22	0.7	-0.9
23	0.5	-0.4
24	0.6	-0.4
25	0.4	-0.7
26	0.5	-0.8
27	0.6	-0.5
28	0.6	-0.5
29	0.6	-0.5
30	0.6	-0.6
31	0.6	-0.8
32	0.6	-0.6
33	0.2	-0.9
34	0.6	-0.8
35	0.9	-0.6
36	0.8	-0.9
37	0.6	-0.8
38	0.5	-0.5
39	0.6	-0.8
40	0.7	-0.6
41	0.4	-0.7
42	0.8	-0.6
43	0.7	-0.6
44	0.6	-0.7
45	0.4	-0.3
46	0.6	-0.6
47	0.7	-0.9
48	0.5	-0.2
49	0.3	-0.5
50	0.4	-0.4
51	0.2	-0.2
52	0.6	-0.5
53	0.7	-0.5
54	0.6	-0.7
55	0.6	-0.6
56	0.6	-0.5
57	0.6	-0.6
58	0.5	-0.6
59	0.6	-0.6
60	1	-1
61	0.7	-1
62	0.7	-1
63	0.6	-0.5
64	0.7	-1
65	0.6	-0.7
66	0.5	-0.5
67	0.8	-0.9
68	0.9	-0.7
69	0.8	-0.7
70	0.8	-0.5
71	0.6	-0.6
72	0.4	-0.6
73	0.8	-0.9
74	0.6	-0.5
75	0.3	-0.3
76	0.5	-1
77	0.4	-0.5
78	0.6	-0.5
79	0.6	-0.6
80	0.7	-0.5
81	0.7	-0.3
82	0.2	-0.6
83	0.6	-0.6
84	0.9	-0.9
85	0.4	-0.9
86	0.3	-0.7
87	0.8	-0.5
88	0.6	-0.8
89	0.8	-0.6
90	0.6	-0.5
91	0.7	-0.7
92	0.6	-0.5
93	0.6	-0.8
94	0.9	-0.8
95	0.6	-0.7
96	0.6	-0.8
97	0.7	-0.6
98	0.8	-0.4
99	0.7	-0.7
100	0.3	-0.3

## Sheet: Fig 4c
#	ON state Current (A)	OFF state Current (A)
1	9.9995e-05	3.23697e-14
2	8.6381e-05	7.3703e-14
3	9.9998e-05	8.2859e-14
4	9.9998e-05	1.23781e-14
5	9.9996e-05	1.64947e-13
6	9.9998e-05	8.3388e-14
7	9.9996e-05	2.09523e-13
8	9.9996e-05	1.37145e-13
9	7.4578e-05	9.6559e-14
10	9.9997e-05	6.29363e-13
11	7.8328e-05	2.73543e-13
12	9.9998e-05	4.84505e-13
13	9.9998e-05	2.32794e-13
14	9.521e-05	1.35035e-13
15	8.3532e-05	6.27211e-14
16	9.9996e-05	1.95725e-13
17	9.9996e-05	1.04892e-13
18	9.9996e-05	9.73674e-14
19	9.9996e-05	5.01841e-14
20	9.9997e-05	9.02205e-15
21	9.9998e-05	8.5943e-15
22	9.9998e-05	2.399e-13
23	9.9998e-05	2.44248e-13
24	9.9998e-05	4.16205e-13
25	8.8879e-05	2.47664e-13
26	9.9998e-05	3.95046e-13
27	9.9997e-05	3.77102e-13
28	9.9998e-05	2.59478e-13
29	9.9998e-05	2.22658e-13
30	9.9996e-05	1.71552e-13
31	9.9996e-05	6.6761e-13
32	9.9996e-05	9.98484e-14
33	9.9685e-05	4.947e-14
34	9.9996e-05	9.09816e-14
35	9.9996e-05	9.62238e-14
36	9.9998e-05	7.6574e-14
37	9.9996e-05	7.68523e-14
38	9.9996e-05	2.15734e-14
39	9.9995e-05	1.34414e-13
40	9.9998e-05	6.76677e-14
41	9.946e-05	6.80281e-14
42	9.9997e-05	1.46152e-13
43	9.9998e-05	1.0726e-13
44	9.9998e-05	1.0014e-13
45	9.9998e-05	6.72426e-14
46	9.9998e-05	6.3973e-14
47	9.9998e-05	1.0381e-13
48	9.9996e-05	5.00464e-14
49	9.9998e-05	5.08299e-13
50	9.9998e-05	2.2506e-14
51	6.2343e-05	1.322e-14
52	9.9998e-05	6.2049e-14
53	7.4891e-05	1.124e-13
54	9.9998e-05	8.4112e-14
55	6.4069e-05	1.5044e-13
56	9.9998e-05	8.7882e-14
57	9.9998e-05	7.8584e-13
58	9.9996e-05	5.08026e-14
59	5.5976e-05	1.2628e-13
60	9.9998e-05	1.645e-13
61	9.9997e-05	1.57616e-13
62	9.9997e-05	2.09521e-13
63	9.9996e-05	1.48255e-13
64	9.9996e-05	7.46609e-14
65	9.9995e-05	3.47169e-14
66	9.9996e-05	1.5189e-13
67	9.9998e-05	9.012e-14
68	9.9999e-05	1.25158e-13
69	9.9998e-05	2.2792e-13
70	9.9996e-05	2.20557e-13
71	9.9998e-05	7.9472e-14
72	9.9996e-05	3.63631e-14
73	9.9998e-05	8.343e-14
74	9.9998e-05	1.126e-13
75	9.7352e-05	3.2521e-14
76	9.9998e-05	1.0181e-13
77	9.9996e-05	2.8395e-14
78	9.9996e-05	3.3956e-14
79	9.9996e-05	1.7763e-13
80	9.9998e-05	1.1565e-13
81	9.9998e-05	1.4465e-13
82	6.0839e-05	2.111e-13
83	9.9998e-05	1.1827e-13
84	9.9998e-05	1.0217e-13
85	9.9998e-05	1.1872e-13
86	8.7355e-05	1.6346e-14
87	9.9998e-05	1.1821e-13
88	9.9998e-05	6.1035e-14
89	9.9998e-05	1.438e-13
90	9.9998e-05	7.947e-14
91	9.9998e-05	7.0835e-14
92	9.9998e-05	9.8616e-14
93	9.3647e-05	8.2859e-14
94	9.9998e-05	1.2987e-13
95	9.9998e-05	1.0356e-13
96	9.7561e-05	1.6177e-13
97	8.4295e-05	9.4995e-14
98	9.9998e-05	1.1371e-13
99	9.9998e-05	1.4839e-13
100	7.2615e-05	4.4312e-14

## Sheet: Fig 4d
Time (S)	OFF state	ON state		The date of Fig 4d
1.02957	1.54343e-14	5.31719e-05		Time (S)	OFF state	ON state
4.60921	3.5264e-14	5.40174e-05		1.02957	1.54343e-14	5.31719e-05
8.22329	1.75985e-14	5.39387e-05		8.22329	1.75985e-14	5.39387e-05
11.8377	1.2752e-14	5.41004e-05		11.8377	1.2752e-14	5.41004e-05
15.4525	2.92407e-14	5.41588e-05		69.6707	9.27601e-15	5.40155e-05
19.0671	3.69605e-14	5.41273e-05		102.202	9.66484e-15	5.35267e-05
22.6816	1.1726e-14	5.40698e-05		770.892	1.13404e-14	5.1496e-05
26.2961	8.52998e-15	5.39398e-05		1002.22	1.01853e-14	5.18593e-05
29.9107	2.57064e-14	5.41011e-05		7819.14	1.71879e-14	4.03013e-05
33.5252	7.17324e-14	5.38604e-05		10002.2	1.27909e-14	3.74353e-05
37.1398	3.01141e-14	5.39357e-05		14401	1.1582e-14	3.68398e-05
40.7544	3.40624e-14	5.40261e-05
44.3689	5.53941e-14	5.40181e-05
47.9835	5.80397e-14	5.38437e-05
51.598	7.01016e-14	5.37967e-05
55.2125	2.60598e-14	5.36694e-05
58.8271	4.46752e-14	5.37437e-05
62.4416	5.7519e-14	5.36628e-05
66.0562	2.52722e-14	5.42253e-05
69.6707	9.27601e-15	5.40155e-05
73.2853	5.35916e-14	5.39575e-05
76.8998	1.34274e-14	5.39018e-05
80.5144	1.1731e-14	5.38756e-05
84.1289	5.34301e-14	5.38635e-05
87.7434	2.58983e-14	5.37442e-05
91.358	8.32995e-14	5.3754e-05
94.9725	4.19801e-15	5.35815e-05
98.5871	1.22006e-14	5.35932e-05
102.202	9.66484e-15	5.35267e-05
105.816	1.33167e-14	5.35329e-05
109.431	2.45199e-14	5.3458e-05
113.045	5.93221e-14	5.34753e-05
116.66	4.50943e-14	5.34173e-05
120.274	3.13107e-14	5.33997e-05
123.889	3.50419e-14	5.3351e-05
127.503	3.42946e-14	5.34542e-05
131.118	2.07184e-14	5.337e-05
134.733	2.35909e-14	5.33933e-05
138.347	4.08936e-14	5.34205e-05
141.962	1.39929e-14	5.34687e-05
145.576	3.38907e-14	5.35138e-05
149.191	4.30694e-14	5.34225e-05
152.805	2.89328e-14	5.34123e-05
156.42	2.21927e-14	5.33819e-05
160.034	2.49137e-14	5.33495e-05
163.649	9.41389e-15	5.32703e-05
167.263	1.92034e-14	5.3277e-05
170.878	1.40034e-14	5.32393e-05
174.492	7.85882e-15	5.31134e-05
178.107	3.3507e-14	5.29719e-05
181.721	5.1122e-15	5.24522e-05
185.336	4.07573e-14	5.17143e-05
188.951	2.57874e-14	5.13874e-05
192.565	2.66809e-14	5.0621e-05
196.18	1.40639e-14	5.12789e-05
199.794	3.5153e-14	5.08186e-05
203.409	1.02416e-14	5.18371e-05
207.023	3.39665e-14	5.07601e-05
210.638	1.28569e-14	5.03531e-05
214.252	1.65881e-14	5.11579e-05
217.867	2.21372e-14	4.96541e-05
221.481	1.09589e-14	5.14869e-05
225.096	1.45335e-14	5.15433e-05
228.71	4.27463e-14	5.05035e-05
232.325	2.74485e-14	5.04448e-05
235.94	4.08581e-14	5.04681e-05
239.554	2.50554e-14	5.10642e-05
243.169	2.12583e-14	5.10108e-05
246.783	3.88437e-14	5.10068e-05
250.398	8.29773e-15	5.09978e-05
254.012	1.69115e-14	5.08504e-05
257.627	3.89648e-14	5.07425e-05
261.241	4.11713e-14	5.09618e-05
264.856	6.571e-15	5.10487e-05
268.47	2.34852e-14	5.09087e-05
272.085	1.02113e-14	5.09015e-05
275.7	3.68696e-14	5.1385e-05
279.314	1.36651e-14	5.11257e-05
282.929	4.55383e-14	5.10871e-05
286.543	9.12105e-15	5.10495e-05
290.158	2.69537e-14	5.10678e-05
293.772	3.79651e-14	5.10392e-05
297.387	1.14536e-14	5.10444e-05
301.001	3.12401e-14	5.10343e-05
304.616	2.5949e-14	5.09625e-05
308.231	1.35288e-14	5.09485e-05
311.845	1.57503e-14	5.09818e-05
315.46	3.17752e-14	5.11165e-05
319.074	1.34123e-14	5.09527e-05
322.689	3.00485e-14	5.09303e-05
326.303	5.2647e-14	5.10431e-05
329.918	1.52555e-14	5.10068e-05
333.532	5.70293e-15	5.11293e-05
337.147	1.64366e-14	5.11409e-05
340.761	4.18426e-14	5.04823e-05
344.376	3.61021e-14	5.07293e-05
347.99	2.52674e-14	5.07055e-05
351.605	2.19706e-14	5.06478e-05
355.22	7.82314e-15	5.05319e-05
358.834	5.10177e-15	5.14805e-05
362.449	1.05903e-14	5.15988e-05
366.063	4.89005e-15	5.16103e-05
369.678	4.28776e-14	5.16061e-05
373.292	5.98061e-14	5.167e-05
376.907	5.34346e-14	5.12786e-05
380.521	5.78674e-14	5.13889e-05
384.136	3.12098e-14	5.15156e-05
387.75	2.77918e-14	5.13232e-05
391.365	5.02235e-14	5.13635e-05
394.979	4.00402e-14	5.13847e-05
398.594	4.17921e-14	5.13124e-05
402.209	2.58531e-14	5.12916e-05
405.823	4.11761e-14	5.13075e-05
409.438	2.94024e-14	5.12429e-05
413.052	2.95335e-14	5.1214e-05
416.667	3.54508e-14	5.12065e-05
420.281	2.95033e-14	5.12142e-05
423.896	1.6548e-14	5.12102e-05
427.51	3.72785e-14	5.12297e-05
431.125	2.89276e-14	5.11325e-05
434.739	1.59674e-14	5.1312e-05
438.354	5.04657e-15	5.14618e-05
441.968	3.33758e-14	5.14105e-05
445.583	2.78776e-14	5.15209e-05
449.198	3.29466e-14	5.16392e-05
452.812	2.74434e-14	5.16449e-05
456.427	2.39143e-14	5.14981e-05
460.041	4.72448e-14	5.14242e-05
463.656	4.16558e-14	5.11772e-05
467.27	2.70749e-14	5.12361e-05
470.885	1.47758e-14	5.12646e-05
474.499	4.12064e-14	5.11291e-05
478.114	1.22211e-14	5.11885e-05
481.728	6.41449e-15	5.11461e-05
485.343	3.51429e-14	5.10258e-05
488.957	9.13114e-15	5.10832e-05
492.572	2.92913e-14	5.10183e-05
496.187	2.51056e-14	5.10022e-05
499.801	1.12766e-14	5.08742e-05
503.416	1.84565e-14	5.06948e-05
507.03	6.48046e-15	5.0792e-05
510.645	2.90035e-14	5.09183e-05
514.259	2.80037e-14	5.09041e-05
517.874	2.2667e-14	5.09898e-05
521.488	3.0614e-14	5.09133e-05
525.103	5.1976e-14	5.09129e-05
528.717	3.44411e-14	5.09548e-05
532.332	2.51409e-14	5.09138e-05
535.947	4.34938e-14	5.09446e-05
539.561	4.73612e-14	5.09277e-05
543.176	2.47471e-14	5.0935e-05
546.79	2.86853e-14	5.08951e-05
550.405	3.16843e-14	5.08919e-05
554.019	2.79936e-14	5.08847e-05
557.634	3.82227e-14	5.08357e-05
561.248	3.39917e-14	5.07765e-05
564.863	1.81431e-14	5.07991e-05
568.477	2.09052e-14	5.08338e-05
572.092	1.08882e-14	5.0795e-05
575.707	1.48815e-14	5.07739e-05
579.321	1.58156e-14	5.05936e-05
582.936	4.93808e-14	5.01501e-05
586.55	2.37679e-14	5.10406e-05
590.165	1.96733e-14	5.16546e-05
593.779	4.83761e-14	5.17475e-05
597.394	2.23388e-14	5.17246e-05
601.008	2.33337e-14	5.16309e-05
604.623	3.20782e-14	5.18417e-05
608.238	2.6989e-14	5.1815e-05
611.852	3.54962e-14	5.18084e-05
615.467	2.64135e-14	5.17674e-05
619.081	2.98214e-14	5.18213e-05
622.696	1.33016e-14	5.18263e-05
626.31	1.36196e-14	5.18363e-05
629.925	9.04531e-15	5.17886e-05
633.539	2.89832e-14	5.18133e-05
637.154	4.86447e-15	5.18579e-05
640.769	4.24991e-14	5.18854e-05
644.383	3.55569e-14	5.18717e-05
647.998	1.09185e-14	5.19025e-05
651.612	7.2627e-15	5.18737e-05
655.227	2.295e-14	5.18785e-05
658.841	8.12136e-15	5.17001e-05
662.456	4.25597e-14	5.18532e-05
666.07	1.51037e-14	5.18035e-05
669.685	1.75978e-14	5.18104e-05
673.299	1.86231e-14	5.17077e-05
676.914	2.16828e-14	5.16563e-05
680.529	3.46077e-14	5.16389e-05
684.143	3.29213e-14	5.17453e-05
687.758	1.9027e-14	5.1677e-05
691.372	6.24316e-15	5.16722e-05
694.987	1.07768e-14	5.15636e-05
698.601	1.3382e-14	5.14631e-05
702.216	2.32375e-14	5.15076e-05
705.83	7.91435e-15	5.15526e-05
709.445	5.46014e-14	5.14761e-05
713.06	3.14622e-14	5.15791e-05
716.674	6.32865e-15	5.16022e-05
720.289	3.8051e-14	5.15124e-05
723.903	2.84934e-14	5.15416e-05
727.518	1.6482e-14	5.15309e-05
731.132	7.56504e-14	5.14918e-05
734.747	6.06611e-15	5.14803e-05
738.361	2.00112e-14	5.15061e-05
741.976	7.24285e-15	5.14122e-05
745.59	5.06128e-14	5.14616e-05
749.205	4.65029e-14	5.14632e-05
752.819	9.03488e-15	5.13641e-05
756.434	1.84515e-14	5.14087e-05
760.049	2.26219e-14	5.15166e-05
763.663	4.38371e-14	5.15026e-05
767.278	2.80441e-14	5.15118e-05
770.892	1.13404e-14	5.1496e-05
774.507	1.29983e-14	5.13161e-05
778.121	3.30375e-14	5.14296e-05
781.736	2.26824e-14	5.14602e-05
785.35	1.23978e-14	5.1386e-05
788.965	8.0049e-15	5.14266e-05
792.58	4.52407e-14	5.1465e-05
796.194	1.6886e-14	5.15331e-05
799.809	3.05939e-14	5.14883e-05
803.423	1.5442e-14	5.1494e-05
807.038	2.1016e-14	5.14105e-05
810.652	4.81337e-14	5.13057e-05
814.267	4.03685e-14	5.14388e-05
817.881	2.63678e-14	5.14329e-05
821.496	3.39059e-14	5.14433e-05
825.11	2.85237e-14	5.14793e-05
828.725	2.8549e-14	5.14468e-05
832.339	4.35291e-14	5.14461e-05
835.954	1.44372e-14	5.14211e-05
839.569	1.93094e-14	5.13961e-05
843.183	1.97184e-14	5.1434e-05
846.798	2.68477e-14	5.14572e-05
850.412	4.81994e-14	5.14313e-05
854.027	8.96453e-15	5.14597e-05
857.641	2.07639e-14	5.14786e-05
861.256	4.65837e-14	5.14061e-05
864.871	1.12968e-14	5.1372e-05
868.485	1.6962e-14	5.13542e-05
872.1	1.3352e-14	5.13727e-05
875.714	2.6358e-14	5.13696e-05
879.329	6.7834e-15	5.14274e-05
882.943	1.85319e-14	5.10165e-05
886.558	3.42239e-14	5.10885e-05
890.172	3.47894e-14	5.11065e-05
893.787	2.46414e-14	5.10686e-05
897.401	2.59841e-14	5.09969e-05
901.016	4.05805e-14	5.1019e-05
904.63	3.50318e-14	5.08757e-05
908.245	5.50205e-14	4.95802e-05
911.86	1.77039e-14	5.07269e-05
915.474	1.92088e-14	5.03534e-05
919.089	6.80359e-15	4.99475e-05
922.703	1.01561e-14	5.01257e-05
926.318	7.69186e-15	5.05174e-05
929.932	2.37878e-14	5.01655e-05
933.547	2.28033e-14	4.97697e-05
937.162	4.981e-14	5.01123e-05
940.776	2.42725e-14	5.03915e-05
944.391	2.41614e-14	4.97144e-05
948.005	3.09825e-14	5.04174e-05
951.62	7.87867e-15	5.06042e-05
955.234	2.02081e-14	5.08545e-05
958.849	1.02416e-14	5.08426e-05
962.463	8.32837e-15	5.10937e-05
966.078	2.73524e-14	5.09153e-05
969.692	4.1974e-14	5.07813e-05
973.307	2.86249e-14	5.06562e-05
976.922	2.22079e-14	5.05306e-05
980.536	6.11297e-14	5.03736e-05
984.151	1.32763e-14	4.94916e-05
987.765	1.84666e-14	5.07974e-05
991.38	1.1075e-14	5.11779e-05
994.994	6.76832e-14	5.16886e-05
998.609	2.09705e-14	5.18365e-05
1002.22	1.01853e-14	5.18593e-05
1005.84	5.63695e-15	5.18557e-05
1009.45	4.01766e-14	5.1818e-05
1013.07	1.13574e-14	5.18408e-05
1016.68	8.44415e-15	5.18666e-05
1020.3	2.20109e-14	5.18203e-05
1023.91	4.25893e-15	5.18023e-05
1027.53	1.0075e-14	5.17465e-05
1031.14	9.42869e-15	5.17303e-05
1034.75	2.74584e-14	5.17246e-05
1038.37	4.71896e-14	5.17336e-05
1041.98	5.8894e-15	5.15941e-05
1045.6	1.66187e-14	5.16462e-05
1049.21	2.12634e-14	5.16722e-05
1052.83	2.15915e-14	5.1515e-05
1056.44	4.28624e-14	5.16547e-05
1060.06	1.66692e-14	5.16609e-05
1063.67	4.86992e-14	5.17265e-05
1067.29	1.25843e-14	5.1755e-05
1070.9	4.15093e-14	5.17424e-05
1074.51	7.77803e-15	5.18258e-05
1078.13	1.88803e-14	5.1603e-05
1081.74	1.15799e-14	5.16692e-05
1085.36	3.40321e-14	5.16314e-05
1088.97	1.06963e-14	5.16699e-05
1092.59	2.21776e-14	5.16703e-05
1096.2	4.87598e-14	5.16239e-05
1099.82	1.71485e-14	5.18167e-05
1103.43	4.49526e-14	5.18684e-05
1107.05	1.49929e-14	5.18414e-05
1110.66	2.09251e-14	5.18322e-05
1114.27	8.4142e-15	5.18388e-05
1117.89	2.93115e-14	5.17884e-05
1121.5	1.5447e-14	5.17374e-05
1125.12	4.53568e-14	5.16936e-05
1128.73	2.99273e-14	5.15481e-05
1132.35	2.77866e-14	5.15905e-05
1135.96	2.37121e-14	5.17484e-05
1139.58	5.05633e-15	5.17809e-05
1143.19	1.3352e-14	5.17126e-05
1146.81	1.60936e-14	5.19121e-05
1150.42	1.16755e-14	5.19091e-05
1154.03	2.9998e-14	5.1851e-05
1157.65	7.09397e-14	5.20136e-05
1161.26	6.02966e-14	5.20134e-05
1164.88	5.81003e-14	5.1807e-05
1168.49	4.16913e-14	5.21086e-05
1172.11	1.27155e-14	5.22117e-05
1175.72	2.87004e-14	5.20701e-05
1179.34	4.11612e-14	5.17023e-05
1182.95	7.44689e-14	5.20614e-05
1186.57	3.19772e-14	5.2104e-05
1190.18	1.03681e-14	5.21062e-05
1193.79	5.1774e-14	5.16924e-05
1197.41	5.69239e-14	5.16292e-05
1201.02	4.36806e-14	5.17845e-05
1204.64	3.90558e-14	5.18367e-05
1208.25	1.60882e-14	5.17763e-05
1211.87	4.42461e-14	5.17793e-05
1215.48	7.97147e-14	5.1788e-05
1219.1	4.74016e-14	5.18041e-05
1222.71	4.03735e-14	5.17053e-05
1226.33	3.11794e-14	5.17944e-05
1229.94	1.52148e-14	5.17682e-05
1233.55	3.26992e-14	5.16771e-05
1237.17	1.07061e-14	5.16244e-05
1240.78	8.27249e-15	5.15744e-05
1244.4	7.17778e-14	5.1817e-05
1248.01	3.78238e-14	5.15994e-05
1251.63	5.08753e-14	5.1943e-05
1255.24	5.06935e-14	5.19835e-05
1258.86	2.84682e-14	5.19648e-05
1262.47	1.40182e-14	5.19181e-05
1266.09	1.50532e-14	5.19634e-05
1269.7	7.63161e-15	5.19251e-05
1273.31	2.21924e-14	5.19018e-05
1276.93	5.71562e-14	5.18529e-05
1280.54	5.95493e-14	5.18219e-05
1284.16	8.27592e-14	5.1856e-05
1287.77	2.14098e-14	5.18199e-05
1291.39	5.20466e-14	5.18314e-05
1295	6.47043e-14	5.18592e-05
1298.62	1.22207e-14	5.18393e-05
1302.23	2.03899e-14	5.1801e-05
1305.85	6.6941e-14	5.18064e-05
1309.46	6.45983e-14	5.18103e-05
1313.07	4.11915e-14	5.18039e-05
1316.69	1.17512e-14	5.17824e-05
1320.3	4.05957e-14	5.18004e-05
1323.92	5.42126e-14	5.17617e-05
1327.53	1.53864e-14	5.17229e-05
1331.15	1.27256e-14	5.17085e-05
1334.76	1.30945e-14	5.16981e-05
1338.38	2.09655e-14	5.16568e-05
1341.99	1.91277e-14	5.1606e-05
1345.61	4.85477e-14	5.11952e-05
1349.22	5.41874e-14	5.0696e-05
1352.83	3.13966e-14	5.15435e-05
1356.45	3.96414e-14	5.15744e-05
1360.06	6.64866e-14	5.15968e-05
1363.68	3.60012e-14	5.16173e-05
1367.29	2.61457e-14	5.15675e-05
1370.91	2.96749e-14	5.15951e-05
1374.52	5.25263e-14	5.15429e-05
1378.14	2.26367e-14	5.15534e-05
1381.75	4.02322e-14	5.15382e-05
1385.37	4.27869e-14	5.13774e-05
1388.98	6.07106e-14	5.13661e-05
1392.59	3.01798e-14	5.14141e-05
1396.21	5.0224e-14	5.13852e-05
1399.82	5.38845e-14	5.13392e-05
1403.44	6.60221e-14	5.13629e-05
1407.05	4.42713e-14	5.14625e-05
1410.67	5.17942e-14	5.1505e-05
1414.28	7.43023e-14	5.15101e-05
1417.9	5.38491e-14	5.1468e-05
1421.51	4.00201e-14	5.14904e-05
1425.13	5.80751e-14	5.15189e-05
1428.74	2.34849e-14	5.14944e-05
1432.35	4.11864e-14	5.15596e-05
1435.97	4.93808e-14	5.1464e-05
1439.58	1.64215e-14	5.13078e-05
1443.2	7.23433e-14	5.12487e-05
1446.81	5.8898e-14	5.12837e-05
1450.43	1.26247e-14	5.12952e-05
1454.04	2.89983e-14	5.12935e-05
1457.66	7.58079e-15	5.12892e-05
1461.27	2.60954e-14	5.12843e-05
1464.89	3.14219e-14	5.1278e-05
1468.5	2.47272e-14	5.1236e-05
1472.11	3.6809e-14	5.12109e-05
1475.73	2.49847e-14	5.12178e-05
1479.34	1.61138e-14	5.12401e-05
1482.96	3.44713e-14	5.12505e-05
1486.57	3.03868e-14	5.12732e-05
1490.19	1.88453e-14	5.12055e-05
1493.8	3.48197e-14	5.11358e-05
1497.42	6.0412e-15	5.11258e-05
1501.03	2.32681e-14	5.10992e-05
1504.65	5.22294e-15	5.10524e-05
1508.26	7.96451e-15	4.91093e-05
1511.87	8.67169e-15	5.02157e-05
1515.49	1.06909e-14	5.06246e-05
1519.1	2.4015e-14	5.06591e-05
1522.72	1.17108e-14	5.05805e-05
1526.33	2.97001e-14	5.05359e-05
1529.95	2.2465e-14	5.0285e-05
1533.56	3.22145e-14	5.02155e-05
1537.18	2.83167e-14	5.10937e-05
1540.79	7.82314e-15	5.11292e-05
1544.4	3.46329e-14	5.06239e-05
1548.02	2.97254e-14	5.15514e-05
1551.63	2.05064e-14	5.15574e-05
1555.25	5.04623e-15	5.15014e-05
1558.86	1.86682e-14	5.11251e-05
1562.48	5.1775e-15	5.1265e-05
1566.09	1.70024e-14	4.97397e-05
1569.71	1.81536e-14	5.14461e-05
1573.32	2.94881e-14	5.14103e-05
1576.94	2.96345e-14	5.15132e-05
1580.55	1.47048e-14	5.13046e-05
1584.16	3.28456e-14	5.13174e-05
1587.78	2.62671e-14	5.12573e-05
1591.39	1.60633e-14	5.03781e-05
1595.01	1.15896e-14	5.13955e-05
1598.62	4.32969e-14	5.1675e-05
1602.24	2.20409e-14	5.17221e-05
1605.85	2.60245e-14	5.1776e-05
1609.47	2.59541e-14	5.18318e-05
1613.08	3.48853e-14	5.1855e-05
1616.7	2.01173e-14	5.16224e-05
1620.31	4.43771e-14	5.16296e-05
1623.92	2.00469e-14	5.16658e-05
1627.54	9.76697e-15	5.15295e-05
1631.15	9.22168e-15	5.1854e-05
1634.77	9.58016e-15	5.18774e-05
1638.38	4.34077e-14	5.15917e-05
1642	2.5121e-14	5.18525e-05
1645.61	1.0772e-14	5.18467e-05
1649.23	2.20359e-14	5.18914e-05
1652.84	1.87793e-14	5.18183e-05
1656.46	9.07527e-15	5.18287e-05
1660.07	1.88298e-14	5.18355e-05
1663.68	3.14976e-14	5.18305e-05
1667.3	4.33673e-14	5.18469e-05
1670.91	6.25292e-15	5.18004e-05
1674.53	1.57045e-14	5.18311e-05
1678.14	1.03173e-14	5.18034e-05
1681.76	3.1331e-14	5.18104e-05
1685.37	1.29431e-14	5.1736e-05
1688.99	1.9022e-14	5.1762e-05
1692.6	1.22564e-14	5.1781e-05
1696.22	1.78304e-14	5.17302e-05
1699.83	1.39731e-14	5.16808e-05
1703.44	3.23004e-14	5.16813e-05
1707.06	1.23423e-14	5.17158e-05
1710.67	3.46279e-14	5.17075e-05
1714.29	3.47894e-14	5.16838e-05
1717.9	6.82345e-15	5.17106e-05
1721.52	1.85676e-14	5.13792e-05
1725.13	2.4222e-14	5.17325e-05
1728.75	1.01557e-14	5.16869e-05
1732.36	3.97172e-14	5.16496e-05
1735.98	1.42962e-14	5.17033e-05
1739.59	2.78978e-14	5.16979e-05
1743.2	1.92387e-14	5.16836e-05
1746.82	2.52722e-14	5.16765e-05
1750.43	1.09232e-14	5.16878e-05
1754.05	1.38317e-14	5.17356e-05
1757.66	2.52722e-14	5.17125e-05
1761.28	4.21205e-14	5.1609e-05
1764.89	1.46547e-14	5.16231e-05
1768.51	1.78049e-14	5.16272e-05
1772.12	1.79008e-14	5.16121e-05
1775.74	1.53915e-14	5.16025e-05
1779.35	4.36452e-14	5.15917e-05
1782.96	4.81085e-14	5.1548e-05
1786.58	6.21344e-14	5.15665e-05
1790.19	6.01148e-14	5.15618e-05
1793.81	5.02694e-14	5.15466e-05
1797.42	6.09428e-14	5.15424e-05
1801.04	8.41325e-14	5.15146e-05
1804.65	7.23484e-14	5.15411e-05
1808.27	4.79671e-14	5.15108e-05
1811.88	3.79703e-14	5.15292e-05
1815.5	1.50784e-14	5.15204e-05
1819.11	5.14155e-14	5.15107e-05
1822.72	4.85023e-14	5.14956e-05
1826.34	5.6828e-14	5.14422e-05
1829.95	3.32192e-14	5.14543e-05
1833.57	6.51042e-15	5.15136e-05
1837.18	3.7223e-14	5.1462e-05
1840.8	3.37292e-14	5.1449e-05
1844.41	3.91618e-14	5.14611e-05
1848.03	2.78926e-14	5.1479e-05
1851.64	3.96717e-14	5.14646e-05
1855.26	6.27857e-14	5.14859e-05
1858.87	6.75923e-14	5.15029e-05
1862.48	6.09984e-14	5.14957e-05
1866.1	2.19803e-14	5.14832e-05
1869.71	1.56692e-14	5.14856e-05
1873.33	5.15266e-14	5.14571e-05
1876.94	7.73518e-14	5.14804e-05
1880.56	1.68759e-14	5.14514e-05
1884.17	8.97934e-15	5.14434e-05
1887.79	3.10381e-14	5.14489e-05
1891.4	4.83205e-14	5.14937e-05
1895.02	6.97633e-14	5.14178e-05
1898.63	7.89978e-14	5.14284e-05
1902.24	4.569e-14	5.14562e-05
1905.86	1.55177e-14	5.14284e-05
1909.47	1.97487e-14	5.13188e-05
1913.09	3.64505e-14	5.12924e-05
1916.7	1.64013e-14	5.13376e-05
1920.32	4.86285e-14	5.13841e-05
1923.93	7.18283e-14	5.13965e-05
1927.55	4.27364e-14	5.13939e-05
1931.16	8.5622e-14	5.10413e-05
1934.78	7.73872e-14	5.13502e-05
1938.39	3.39816e-14	5.13776e-05
1942	6.47952e-14	5.14153e-05
1945.62	2.85389e-14	5.13555e-05
1949.23	5.08551e-14	5.14161e-05
1952.85	3.29466e-14	5.14016e-05
1956.46	5.51578e-15	5.13773e-05
1960.08	1.50229e-14	5.13813e-05
1963.69	1.11103e-14	5.13992e-05
1967.31	1.69718e-14	5.14016e-05
1970.92	3.02959e-14	5.13286e-05
1974.54	4.79671e-14	5.13011e-05
1978.15	5.44398e-14	5.13109e-05
1981.76	4.79116e-14	5.13705e-05
1985.38	9.18634e-15	5.13961e-05
1988.99	1.06354e-14	5.13812e-05
1992.61	2.53883e-14	5.14105e-05
1996.22	6.78144e-14	5.14206e-05
1999.84	2.47825e-14	5.13946e-05
2003.45	5.08046e-14	5.13957e-05
2007.07	1.86985e-14	5.14035e-05
2010.68	6.57134e-15	5.1396e-05
2014.3	8.83292e-15	5.13882e-05
2017.91	1.99153e-14	5.13915e-05
2021.52	1.93448e-14	5.14021e-05
2025.14	5.80751e-14	5.13965e-05
2028.75	7.04651e-14	5.13742e-05
2032.37	5.40713e-14	5.13479e-05
2035.98	6.18365e-14	5.13382e-05
2039.6	2.79582e-14	5.13843e-05
2043.21	8.44415e-15	5.13641e-05
2046.83	3.21186e-14	5.13764e-05
2050.44	3.07856e-14	5.12782e-05
2054.06	6.41237e-14	5.1311e-05
2057.67	3.6703e-14	5.13028e-05
2061.28	2.29396e-14	5.13133e-05
2064.9	5.03613e-15	5.13401e-05
2068.51	1.19888e-14	5.13642e-05
2072.13	1.75174e-14	5.13624e-05
2075.74	3.33303e-14	5.13553e-05
2079.36	2.79786e-14	5.14057e-05
2082.97	2.02287e-14	5.13442e-05
2086.59	2.10315e-14	5.13951e-05
2090.2	3.80358e-14	5.13959e-05
2093.82	2.45353e-14	5.13554e-05
2097.43	3.93586e-14	5.13377e-05
2101.04	1.37459e-14	5.14018e-05
2104.66	3.90203e-14	5.14396e-05
2108.27	2.65246e-14	5.13631e-05
2111.89	1.38771e-14	5.1409e-05
2115.5	1.76285e-14	5.13621e-05
2119.12	6.50066e-15	5.13857e-05
2122.73	3.68948e-14	5.13655e-05
2126.35	1.73151e-14	5.13732e-05
2129.96	1.54571e-14	5.13101e-05
2133.58	3.42896e-14	5.13673e-05
2137.19	6.72247e-15	5.13341e-05
2140.8	3.43906e-14	5.13583e-05
2144.42	3.57032e-14	5.13793e-05
2148.03	2.32328e-14	5.13902e-05
2151.65	3.09775e-14	5.12758e-05
2155.26	1.80068e-14	5.1276e-05
2158.88	3.67282e-14	5.1281e-05
2162.49	7.17687e-15	5.13196e-05
2166.11	2.78976e-14	5.1244e-05
2169.72	2.09301e-14	5.12267e-05
2173.34	2.553e-14	5.11899e-05
2176.95	1.58311e-14	5.12072e-05
2180.56	1.20898e-14	5.12266e-05
2184.18	1.24883e-14	5.12481e-05
2187.79	4.27869e-14	5.11951e-05
2191.41	1.15294e-14	5.12474e-05
2195.02	1.37812e-14	5.12085e-05
2198.64	8.9036e-15	5.12351e-05
2202.25	3.1437e-14	5.12427e-05
2205.87	3.16794e-14	5.12179e-05
2209.48	3.32697e-14	5.12172e-05
2213.1	3.9091e-14	5.11956e-05
2216.71	5.24819e-15	5.1222e-05
2220.32	1.83808e-14	5.11986e-05
2223.94	1.83501e-14	5.11768e-05
2227.55	3.16288e-14	5.11794e-05
2231.17	1.71286e-14	5.11692e-05
2234.78	3.05837e-14	5.11826e-05
2238.4	1.26553e-14	5.11703e-05
2242.01	4.86584e-14	5.11726e-05
2245.63	8.7067e-15	5.11341e-05
2249.24	8.944e-15	5.1168e-05
2252.86	5.69249e-15	5.11029e-05
2256.47	1.1282e-14	5.1145e-05
2260.08	1.36802e-14	5.1134e-05
2263.7	2.8226e-14	5.1141e-05
2267.31	2.80291e-14	5.11269e-05
2270.93	3.84094e-14	5.10699e-05
2274.54	4.03786e-14	4.9963e-05
2278.16	2.43586e-14	5.01218e-05
2281.77	5.07789e-14	4.97736e-05
2285.39	2.31517e-14	5.01535e-05
2289	2.43634e-14	4.95159e-05
2292.62	2.26925e-14	4.97929e-05
2296.23	1.41447e-14	4.97774e-05
2299.84	1.94007e-14	4.97175e-05
2303.46	3.21842e-14	4.98042e-05
2307.07	6.05635e-15	4.97787e-05
2310.69	2.45606e-14	4.98311e-05
2314.3	3.63899e-14	4.98001e-05
2317.92	2.56461e-14	4.98284e-05
2321.53	2.79231e-14	4.97901e-05
2325.15	1.32612e-14	4.97891e-05
2328.76	1.65783e-14	4.97985e-05
2332.38	2.48433e-14	4.98048e-05
2335.99	2.87814e-14	4.97623e-05
2339.6	3.66272e-14	4.97553e-05
2343.22	8.59562e-15	4.98119e-05
2346.83	1.79159e-14	4.98389e-05
2350.45	1.59421e-14	4.9814e-05
2354.06	2.70749e-14	4.97635e-05
2357.68	3.64556e-14	4.98001e-05
2361.29	1.29885e-14	4.97969e-05
2364.91	1.99409e-14	4.97986e-05
2368.52	3.81571e-14	4.95079e-05
2372.14	2.53227e-14	4.96542e-05
2375.75	2.5641e-14	4.96769e-05
2379.36	1.14331e-14	4.96029e-05
2382.98	5.39703e-14	4.96678e-05
2386.59	3.16641e-14	4.96652e-05
2390.21	2.52975e-14	4.99441e-05
2393.82	1.12214e-14	4.99174e-05
2397.44	1.7265e-14	4.98056e-05
2401.05	9.64613e-15	4.97261e-05
2404.67	4.06965e-14	4.99323e-05
2408.28	8.77267e-15	4.98699e-05
2411.9	1.72044e-14	4.98777e-05
2415.51	3.33303e-14	4.98572e-05
2419.12	2.04256e-14	4.99273e-05
2422.74	3.01849e-14	4.99027e-05
2426.35	1.48415e-14	4.98878e-05
2429.97	7.6922e-15	4.98838e-05
2433.58	4.0011e-15	4.99104e-05
2437.2	4.15146e-14	4.98747e-05
2440.81	4.64168e-14	4.98625e-05
2444.43	1.07364e-14	4.98772e-05
2448.04	3.7844e-14	4.97773e-05
2451.66	5.00617e-15	4.97275e-05
2455.27	5.50602e-15	4.96705e-05
2458.88	8.96924e-15	4.96659e-05
2462.5	2.74786e-14	4.971e-05
2466.11	7.7777e-15	4.96919e-05
2469.73	2.67265e-14	4.97536e-05
2473.34	1.55934e-14	4.97013e-05
2476.96	1.11453e-14	4.97217e-05
2480.57	2.63325e-14	4.96909e-05
2484.19	1.42911e-14	4.97944e-05
2487.8	2.5949e-14	4.97535e-05
2491.42	4.18274e-14	4.97361e-05
2495.03	3.12654e-14	4.97248e-05
2498.64	1.77194e-14	4.97508e-05
2502.26	4.68308e-14	4.97277e-05
2505.87	1.67954e-14	4.9707e-05
2509.49	1.47452e-14	4.98304e-05
2513.1	1.10343e-14	4.96987e-05
2516.72	4.42208e-14	4.96956e-05
2520.33	1.91984e-14	4.97134e-05
2523.95	1.42709e-14	4.97337e-05
2527.56	1.11608e-14	4.97249e-05
2531.18	4.32464e-14	4.96972e-05
2534.79	2.15162e-14	4.97614e-05
2538.4	1.22056e-14	4.96906e-05
2542.02	1.89863e-14	4.95468e-05
2545.63	8.04058e-15	4.9626e-05
2549.25	7.73226e-15	4.97516e-05
2552.86	5.136e-14	4.96502e-05
2556.48	1.64016e-14	4.97011e-05
2560.09	1.91835e-14	4.96449e-05
2563.71	3.84195e-14	4.95567e-05
2567.32	7.94936e-15	4.9594e-05
2570.94	4.04149e-15	4.95164e-05
2574.55	4.86184e-14	4.94606e-05
2578.16	3.59759e-14	4.94954e-05
2581.78	2.52674e-14	4.94891e-05
2585.39	2.06979e-14	4.95022e-05
2589.01	2.98718e-14	4.94952e-05
2592.62	3.20328e-14	4.94745e-05
2596.24	1.76029e-14	4.95024e-05
2599.85	2.17885e-14	4.96492e-05
2603.47	3.39463e-14	4.94762e-05
2607.08	2.25357e-14	4.99787e-05
2610.7	3.06443e-14	4.9996e-05
2614.31	1.6235e-14	5.00247e-05
2617.92	3.36736e-14	5.00084e-05
2621.54	4.38674e-14	5.00388e-05
2625.15	6.72752e-15	5.00411e-05
2628.77	2.71102e-14	5.0002e-05
2632.38	3.63394e-14	5.00487e-05
2636	3.47541e-14	5.00568e-05
2639.61	8.94434e-15	4.99513e-05
2643.23	5.78876e-15	4.99673e-05
2646.84	2.87358e-14	4.99244e-05
2650.46	4.43218e-14	4.9951e-05
2654.07	3.0205e-14	4.99726e-05
2657.68	1.62653e-14	4.99522e-05
2661.3	2.60197e-14	4.98853e-05
2664.91	3.41735e-14	4.96695e-05
2668.53	2.07686e-14	4.96384e-05
2672.14	8.23749e-15	4.96628e-05
2675.76	3.21287e-14	4.96787e-05
2679.37	7.27785e-15	4.9589e-05
2682.99	1.05849e-14	4.96207e-05
2686.6	2.34344e-14	4.95672e-05
2690.22	9.90363e-15	4.9595e-05
2693.83	2.61002e-14	4.95373e-05
2697.44	1.93902e-14	4.94766e-05
2701.06	1.01002e-14	4.94778e-05
2704.67	4.83458e-14	4.91126e-05
2708.29	3.56982e-14	4.90018e-05
2711.9	3.25578e-14	4.92229e-05
2715.52	1.36496e-14	4.82932e-05
2719.13	9.3883e-15	4.48056e-05
2722.75	3.30778e-14	4.29653e-05
2726.36	2.03344e-14	4.40209e-05
2729.97	3.00333e-14	4.43471e-05
2733.59	4.50236e-14	4.42728e-05
2737.2	5.22799e-15	4.40909e-05
2740.82	3.0104e-14	4.43012e-05
2744.43	3.11643e-14	4.45962e-05
2748.05	1.45735e-14	4.45761e-05
2751.66	3.28304e-14	4.4582e-05
2755.28	3.3709e-14	4.47867e-05
2758.89	2.67162e-14	4.42472e-05
2762.51	2.82258e-14	4.42864e-05
2766.12	7.26775e-15	4.41362e-05
2769.74	1.37859e-14	4.40028e-05
2773.35	1.23015e-14	4.37473e-05
2776.96	3.44259e-14	4.39533e-05
2780.58	1.27862e-14	4.40065e-05
2784.19	2.14199e-14	4.37417e-05
2787.81	7.82314e-15	4.37647e-05
2791.42	8.80801e-15	4.36547e-05
2795.04	4.23982e-14	4.36349e-05
2798.65	2.55751e-14	4.33276e-05
2802.27	1.96531e-14	4.35057e-05
2805.88	6.9904e-15	4.34396e-05
2809.5	8.00524e-15	4.53308e-05
2813.11	1.24278e-14	4.38825e-05
2816.72	1.51545e-14	4.36724e-05
2820.34	1.17159e-14	4.4847e-05
2823.95	5.83925e-15	4.47391e-05
2827.57	7.68715e-15	4.33519e-05
2831.18	1.34025e-14	4.44141e-05
2834.8	3.09271e-14	4.4084e-05
2838.41	2.398e-14	4.40861e-05
2842.03	1.90169e-14	4.37948e-05
2845.64	2.2945e-14	4.40481e-05
2849.26	2.31416e-14	4.39285e-05
2852.87	2.43483e-14	4.38692e-05
2856.48	3.5052e-14	4.39949e-05
2860.1	1.81381e-14	4.40119e-05
2863.71	3.06594e-14	4.38146e-05
2867.33	3.46581e-14	4.38358e-05
2870.94	2.36414e-14	4.38989e-05
2874.56	3.61728e-14	4.37256e-05
2878.17	1.51293e-14	4.38184e-05
2881.79	1.85874e-14	4.43245e-05
2885.4	2.31618e-14	4.41307e-05
2889.01	3.75815e-14	4.42205e-05
2892.63	4.29737e-14	4.40471e-05
2896.24	2.54641e-14	4.36876e-05
2899.86	4.12621e-14	4.38789e-05
2903.47	2.04101e-14	4.39074e-05
2907.09	1.4518e-14	4.4057e-05
2910.7	3.67888e-14	4.40001e-05
2914.32	8.89856e-15	4.39311e-05
2917.93	5.6318e-14	4.43615e-05
2921.55	4.7543e-14	4.40485e-05
2925.16	3.63495e-14	4.44969e-05
2928.77	5.64745e-14	4.44839e-05
2932.39	3.81975e-14	4.46311e-05
2936	2.15966e-14	4.41146e-05
2939.62	8.9137e-15	4.49512e-05
2943.23	3.37039e-14	4.48189e-05
2946.85	7.56059e-15	4.49158e-05
2950.46	2.62669e-14	4.40903e-05
2954.08	1.60933e-14	4.40435e-05
2957.69	1.64319e-14	4.42543e-05
2961.31	2.75697e-14	4.42441e-05
2964.92	2.9069e-14	4.4166e-05
2968.53	4.50135e-14	4.40906e-05
2972.15	2.80744e-14	4.40846e-05
2975.76	4.60081e-14	4.41152e-05
2979.38	4.04594e-14	4.39831e-05
2982.99	3.72331e-14	4.40073e-05
2986.61	2.71353e-14	4.39759e-05
2990.22	4.15651e-14	4.32033e-05
2993.84	4.15297e-14	4.3297e-05
2997.45	3.80359e-14	4.35613e-05
3001.07	1.83956e-14	4.33712e-05
3004.68	5.24819e-15	4.3195e-05
3008.29	1.09084e-14	4.39904e-05
3011.91	2.31823e-14	4.41681e-05
3015.52	1.71838e-14	4.36335e-05
3019.14	3.49106e-14	4.35311e-05
3022.75	1.12668e-14	4.34656e-05
3026.37	9.26242e-15	4.34913e-05
3029.98	4.4756e-14	4.34326e-05
3033.6	5.42995e-15	4.35488e-05
3037.21	3.10786e-14	4.35362e-05
3040.83	4.11252e-15	4.36015e-05
3044.44	1.37105e-14	4.35861e-05
3048.05	4.9714e-14	4.34278e-05
3051.67	3.8672e-14	4.34743e-05
3055.28	3.61267e-15	4.34863e-05
3058.9	6.47507e-15	4.35767e-05
3062.51	1.02015e-14	4.3529e-05
3066.13	6.45017e-15	4.34828e-05
3069.74	9.69157e-15	4.29243e-05
3073.36	4.16267e-15	4.3186e-05
3076.97	3.80813e-14	4.32166e-05
3080.59	2.80542e-14	4.31726e-05
3084.2	3.83186e-14	4.30071e-05
3087.81	1.74666e-14	4.32943e-05
3091.43	1.14436e-14	4.34509e-05
3095.04	1.11706e-14	4.25586e-05
3098.66	3.09725e-14	4.40583e-05
3102.27	1.05294e-14	4.39463e-05
3105.89	4.16267e-15	4.33754e-05
3109.5	8.08063e-15	4.27943e-05
3113.12	7.67705e-15	4.26088e-05
3116.73	7.37883e-15	4.38737e-05
3120.35	1.59472e-14	4.37611e-05
3123.96	8.51013e-15	4.37845e-05
3127.57	1.04439e-14	4.40372e-05
3131.19	1.8714e-14	4.43164e-05
3134.8	2.8756e-14	4.44051e-05
3138.42	4.81943e-14	4.34952e-05
3142.03	5.59949e-14	4.36768e-05
3145.65	4.38169e-14	4.36224e-05
3149.26	3.67585e-14	4.37131e-05
3152.88	6.10691e-14	4.37055e-05
3156.49	5.32988e-14	4.36658e-05
3160.11	4.39482e-14	4.37571e-05
3163.72	4.55739e-14	4.33833e-05
3167.33	3.72129e-14	4.34808e-05
3170.95	3.1235e-14	4.34909e-05
3174.56	3.93889e-14	4.34083e-05
3178.18	2.72516e-14	4.33765e-05
3181.79	2.34095e-14	4.34297e-05
3185.41	9.75721e-15	4.33948e-05
3189.02	2.45048e-14	4.33356e-05
3192.64	2.11523e-14	4.33678e-05
3196.25	4.17569e-14	4.34068e-05
3199.87	1.86127e-14	4.33646e-05
3203.48	9.21664e-15	4.3132e-05
3207.09	7.47476e-15	4.34166e-05
3210.71	2.00116e-14	4.33524e-05
3214.32	2.30359e-14	4.32771e-05
3217.94	8.82821e-15	4.31979e-05
3221.55	3.30526e-14	4.39563e-05
3225.17	2.77716e-14	4.38132e-05
3228.78	2.06932e-14	4.37631e-05
3232.4	1.30084e-14	4.33422e-05
3236.01	2.81503e-14	4.30882e-05
3239.63	9.41893e-15	4.30929e-05
3243.24	2.21271e-14	4.27808e-05
3246.85	2.99324e-14	4.28321e-05
3250.47	3.11189e-14	4.29764e-05
3254.08	3.64707e-14	4.2654e-05
3257.7	4.34329e-14	4.30837e-05
3261.31	2.83926e-14	4.31467e-05
3264.93	3.9798e-14	4.31021e-05
3268.54	1.2105e-14	4.31952e-05
3272.16	1.11507e-14	4.3225e-05
3275.77	8.09612e-15	4.2879e-05
3279.39	3.03767e-14	4.31964e-05
3283	2.70696e-14	4.31432e-05
3286.62	3.1755e-14	4.32568e-05
3290.23	3.1134e-14	4.32072e-05
3293.84	6.69723e-15	4.37464e-05
3297.46	3.6708e-14	4.35492e-05
3301.07	2.89579e-14	4.33943e-05
3304.69	2.78623e-14	4.32321e-05
3308.3	3.90204e-14	4.28405e-05
3311.92	2.99475e-14	4.28871e-05
3315.53	3.43401e-14	4.28909e-05
3319.15	4.78813e-14	4.29217e-05
3322.76	4.53821e-14	4.28204e-05
3326.38	4.84013e-14	4.33289e-05
3329.99	2.84278e-14	4.3334e-05
3333.6	4.54528e-14	4.26709e-05
3337.22	4.67857e-14	4.28388e-05
3340.83	4.44733e-14	4.28647e-05
3344.45	3.9076e-14	4.30621e-05
3348.06	3.92123e-14	4.26033e-05
3351.68	3.63294e-14	4.26462e-05
3355.29	1.68052e-14	4.31373e-05
3358.91	1.37405e-14	4.32602e-05
3362.52	9.26747e-15	4.31768e-05
3366.14	9.99451e-15	4.31208e-05
3369.75	1.71182e-14	4.30565e-05
3373.36	3.07553e-14	4.32431e-05
3376.98	5.60706e-14	4.31611e-05
3380.59	4.81287e-14	4.32698e-05
3384.21	7.09801e-14	4.30523e-05
3387.82	5.67371e-14	4.31117e-05
3391.44	5.75853e-14	4.3139e-05
3395.05	8.16141e-15	4.31013e-05
3398.67	6.64512e-14	4.33357e-05
3402.28	6.994e-14	4.30885e-05
3405.9	3.40018e-14	4.32605e-05
3409.51	2.43786e-14	4.32264e-05
3413.12	4.83559e-14	4.32251e-05
3416.74	6.72288e-14	4.30525e-05
3420.35	6.74963e-14	4.30013e-05
3423.97	5.82417e-14	4.30653e-05
3427.58	3.52842e-14	4.31618e-05
3431.2	6.75781e-15	4.28931e-05
3434.81	2.44038e-14	4.32021e-05
3438.43	1.08929e-14	4.27967e-05
3442.04	2.59639e-14	4.30416e-05
3445.66	1.47705e-14	4.31172e-05
3449.27	7.7676e-15	4.31566e-05
3452.88	1.20541e-14	4.31554e-05
3456.5	4.13237e-15	4.37521e-05
3460.11	1.77089e-14	4.30166e-05
3463.73	2.29043e-14	4.30314e-05
3467.34	6.84052e-14	4.32183e-05
3470.96	6.86677e-14	4.2907e-05
3474.57	2.59841e-14	4.29337e-05
3478.19	2.11826e-14	4.29571e-05
3481.8	4.80277e-14	4.30111e-05
3485.42	3.73139e-14	4.30044e-05
3489.03	6.29725e-14	4.30071e-05
3492.64	7.4479e-14	4.30468e-05
3496.26	5.17942e-14	4.28834e-05
3499.87	3.81823e-14	4.29982e-05
3503.49	1.73757e-14	4.28717e-05
3507.1	4.90981e-14	4.27432e-05
3510.72	7.67763e-14	4.29905e-05
3514.33	5.01281e-14	4.29589e-05
3517.95	6.28816e-14	4.29822e-05
3521.56	6.83951e-14	4.38677e-05
3525.18	9.12616e-14	4.36894e-05
3528.79	5.17488e-14	4.34994e-05
3532.4	4.58617e-14	4.32207e-05
3536.02	5.48892e-14	4.36791e-05
3539.63	2.62921e-14	4.33985e-05
3543.25	6.47093e-14	4.34226e-05
3546.86	6.48457e-14	4.33458e-05
3550.48	6.51688e-14	4.36574e-05
3554.09	7.06317e-14	4.30189e-05
3557.71	5.88374e-14	4.29632e-05
3561.32	7.11366e-14	4.2576e-05
3564.94	4.34685e-14	4.33988e-05
3568.55	8.49757e-14	4.32745e-05
3572.16	2.1016e-14	4.35733e-05
3575.78	1.49623e-14	4.34987e-05
3579.39	5.77014e-14	4.33263e-05
3583.01	4.51902e-14	4.35312e-05
3586.62	1.23874e-14	4.36977e-05
3590.24	1.59775e-14	4.36448e-05
3593.85	7.44184e-14	4.35193e-05
3597.47	5.62776e-14	4.35382e-05
3601.08	4.35846e-14	4.36225e-05
3604.7	1.10645e-14	4.27178e-05
3608.31	3.06342e-14	4.28824e-05
3611.92	9.83453e-14	4.29611e-05
3615.54	5.13499e-14	4.29703e-05
3619.15	5.86102e-14	4.28996e-05
3622.77	2.05111e-14	4.26694e-05
3626.38	3.88084e-14	4.30855e-05
3630	3.75209e-14	4.30019e-05
3633.61	2.24701e-14	4.30322e-05
3637.23	2.5767e-14	4.3382e-05
3640.84	2.57975e-14	4.34065e-05
3644.46	1.87443e-14	4.34365e-05
3648.07	2.2632e-14	4.33302e-05
3651.68	1.54423e-14	4.28714e-05
3655.3	2.86198e-14	4.31978e-05
3658.91	8.87836e-15	4.29489e-05
3662.53	7.83828e-15	4.2858e-05
3666.14	2.34092e-14	4.28559e-05
3669.76	3.94698e-14	4.27985e-05
3673.37	1.71535e-14	4.28388e-05
3676.99	2.6979e-14	4.28091e-05
3680.6	1.86029e-14	4.27675e-05
3684.22	3.1851e-14	4.26626e-05
3687.83	1.25893e-14	4.2845e-05
3691.45	3.48298e-14	4.27647e-05
3695.06	7.02036e-15	4.27946e-05
3698.67	3.84146e-14	4.32091e-05
3702.29	2.8145e-14	4.31314e-05
3705.9	3.79803e-14	4.27229e-05
3709.52	4.26398e-15	4.2613e-05
3713.13	1.99658e-14	4.29328e-05
3716.75	9.15605e-15	4.33046e-05
3720.36	7.72216e-15	4.27515e-05
3723.98	2.70951e-14	4.29665e-05
3727.59	1.87847e-14	4.27698e-05
3731.21	1.57402e-14	4.28495e-05
3734.82	2.92358e-14	4.26551e-05
3738.43	5.72312e-15	4.31212e-05
3742.05	2.15764e-14	4.26219e-05
3745.66	2.31469e-14	4.27669e-05
3749.28	6.8083e-15	4.32014e-05
3752.89	4.7538e-14	4.27823e-05
3756.51	7.50034e-15	4.37748e-05
3760.12	4.58664e-14	4.35304e-05
3763.74	1.83905e-14	4.268e-05
3767.35	3.743e-14	4.2551e-05
3770.97	1.82441e-14	4.3493e-05
3774.58	3.5466e-14	4.34609e-05
3778.19	2.9882e-14	4.34987e-05
3781.81	2.47625e-14	4.30979e-05
3785.42	8.56566e-15	4.31612e-05
3789.04	7.54578e-15	4.33818e-05
3792.65	2.72665e-14	4.33099e-05
3796.27	3.62839e-14	4.35319e-05
3799.88	1.54117e-14	4.33348e-05
3803.5	5.19962e-14	4.34001e-05
3807.11	2.95587e-14	4.33414e-05
3810.73	6.59625e-15	4.34178e-05
3814.34	5.0375e-14	4.35757e-05
3817.95	2.28336e-14	4.3338e-05
3821.57	1.78503e-14	4.34125e-05
3825.18	5.5757e-14	4.33509e-05
3828.8	5.60195e-15	4.33623e-05
3832.41	1.73962e-14	4.32191e-05
3836.03	4.64572e-14	4.3259e-05
3839.64	3.42997e-14	4.33928e-05
3843.26	4.16053e-14	4.34289e-05
3846.87	3.54559e-14	4.26595e-05
3850.48	3.35121e-14	4.34981e-05
3854.1	3.66423e-14	4.27809e-05
3857.71	3.744e-14	4.3174e-05
3861.33	3.91869e-14	4.14989e-05
3864.94	4.03683e-14	4.33639e-05
3868.56	4.00856e-14	4.33588e-05
3872.17	4.66642e-14	4.33224e-05
3875.79	3.35373e-14	4.30211e-05
3879.4	3.79146e-14	4.28539e-05
3883.02	2.27784e-14	4.33765e-05
3886.63	2.23038e-14	4.35571e-05
3890.24	3.14421e-14	4.32025e-05
3893.86	1.06303e-14	4.25119e-05
3897.47	2.03647e-14	4.32386e-05
3901.09	3.7945e-14	4.32482e-05
3904.7	3.26891e-14	4.33014e-05
3908.32	1.39983e-14	4.33092e-05
3911.93	1.48361e-14	4.32535e-05
3915.55	3.12856e-14	4.32204e-05
3919.16	7.85377e-15	4.34308e-05
3922.78	1.4826e-14	4.32961e-05
3926.39	1.3695e-14	4.32951e-05
3930	3.2467e-14	4.32145e-05
3933.62	1.14234e-14	4.33031e-05
3937.23	3.64101e-14	4.33028e-05
3940.85	2.4424e-14	4.32525e-05
3944.46	4.01009e-14	4.35252e-05
3948.08	3.07654e-14	4.39651e-05
3951.69	3.84499e-14	4.36716e-05
3955.31	4.80933e-14	4.34562e-05
3958.92	4.70583e-14	4.34298e-05
3962.54	6.17557e-14	4.3366e-05
3966.15	5.31574e-14	4.32232e-05
3969.76	3.38352e-14	4.32006e-05
3973.38	4.2277e-14	4.30124e-05
3976.99	2.45452e-14	4.29358e-05
3980.61	2.59387e-14	4.29718e-05
3984.22	1.33571e-14	4.32537e-05
3987.84	4.94919e-14	4.30404e-05
3991.45	6.00239e-14	4.30672e-05
3995.07	3.41987e-14	4.31548e-05
3998.68	7.87504e-14	4.30501e-05
4002.3	3.85206e-14	4.26295e-05
4005.91	3.36888e-14	4.29686e-05
4009.52	5.11479e-14	4.29373e-05
4013.14	1.80371e-14	4.30597e-05
4016.75	3.45471e-14	4.30294e-05
4020.37	6.74257e-14	4.28265e-05
4023.98	4.92596e-14	4.29483e-05
4027.6	1.97638e-14	4.22487e-05
4031.21	2.07635e-14	4.28847e-05
4034.83	6.29927e-14	4.30738e-05
4038.44	5.44297e-14	4.20863e-05
4042.06	5.59848e-14	4.21859e-05
4045.67	9.01812e-14	4.23481e-05
4049.28	6.11599e-14	4.22262e-05
4052.9	7.05005e-14	4.23765e-05
4056.51	8.57331e-14	4.22869e-05
4060.13	5.73076e-14	4.26989e-05
4063.74	7.12931e-14	4.32076e-05
4067.36	5.58838e-14	4.23884e-05
4070.97	4.19185e-14	4.3863e-05
4074.59	6.56333e-14	4.36759e-05
4078.2	3.47238e-14	4.34411e-05
4081.82	2.87055e-14	4.34524e-05
4085.43	4.21558e-14	4.28222e-05
4089.04	6.61331e-14	4.35967e-05
4092.66	2.70242e-14	4.3445e-05
4096.27	8.83797e-15	4.3132e-05
4099.89	4.53972e-14	4.321e-05
4103.5	5.394e-14	4.32427e-05
4107.12	8.81272e-15	4.32247e-05
4110.73	2.08292e-14	4.29415e-05
4114.35	6.9733e-14	4.31708e-05
4117.96	5.72571e-14	4.25836e-05
4121.58	2.79077e-14	4.34132e-05
4125.19	5.20365e-14	4.33526e-05
4128.8	3.58194e-14	4.24745e-05
4132.42	4.24638e-14	4.29045e-05
4136.03	5.7247e-14	4.3363e-05
4139.65	1.64265e-14	4.26421e-05
4143.26	2.76452e-14	4.27503e-05
4146.88	7.3031e-15	4.27991e-05
4150.49	2.50299e-14	4.28331e-05
4154.11	5.05774e-14	4.29055e-05
4157.72	5.99179e-14	4.29247e-05
4161.34	8.08568e-15	4.29117e-05
4164.95	5.37475e-15	4.26596e-05
4168.56	7.17182e-15	4.25782e-05
4172.18	4.00757e-14	4.2721e-05
4175.79	8.94238e-14	4.27689e-05
4179.41	4.17367e-14	4.27518e-05
4183.02	3.2376e-14	4.28087e-05
4186.64	2.92609e-14	4.25339e-05
4190.25	7.83515e-14	4.23966e-05
4193.87	3.82176e-14	4.27171e-05
4197.48	4.40239e-14	4.21346e-05
4201.1	4.51609e-15	4.22412e-05
4204.71	2.69638e-14	4.24107e-05
4208.32	1.86278e-14	4.20628e-05
4211.94	4.62246e-15	4.26016e-05
4215.55	3.40927e-14	4.27512e-05
4219.17	5.1875e-14	4.26663e-05
4222.78	4.65837e-14	4.26918e-05
4226.4	7.90735e-14	4.16359e-05
4230.01	4.01968e-14	4.23691e-05
4233.63	8.98439e-15	4.24296e-05
4237.24	2.90792e-14	4.22813e-05
4240.86	1.02773e-14	4.28528e-05
4244.47	3.05029e-14	4.23914e-05
4248.08	1.32612e-14	4.23525e-05
4251.7	3.31587e-14	4.21519e-05
4255.31	3.0619e-14	4.21723e-05
4258.93	1.70526e-14	4.21447e-05
4262.54	1.41195e-14	4.2075e-05
4266.16	3.19469e-14	4.21612e-05
4269.77	3.27244e-14	4.2044e-05
4273.39	1.2968e-14	4.20255e-05
4277	9.86324e-15	4.19689e-05
4280.62	7.15163e-15	4.3064e-05
4284.23	1.36095e-14	4.30156e-05
4287.84	1.18222e-14	4.31453e-05
4291.46	2.79382e-14	4.24593e-05
4295.07	1.417e-14	4.2789e-05
4298.69	2.92004e-14	4.2532e-05
4302.3	3.21338e-14	4.2486e-05
4305.92	5.50249e-14	4.23855e-05
4309.53	1.64416e-14	4.23528e-05
4313.15	2.98162e-14	4.22636e-05
4316.76	3.02607e-14	4.2254e-05
4320.38	1.02571e-14	4.26027e-05
4323.99	1.55631e-14	4.26356e-05
4327.6	1.29326e-14	4.22473e-05
4331.22	2.13445e-14	4.29043e-05
4334.83	3.05232e-14	4.21593e-05
4338.45	3.54256e-14	4.25178e-05
4342.06	1.421e-14	4.1927e-05
4345.68	2.13091e-14	4.20387e-05
4349.29	4.12064e-14	4.26005e-05
4352.91	1.32406e-14	4.29063e-05
4356.52	3.89144e-14	4.29702e-05
4360.14	1.28014e-14	4.28792e-05
4363.75	3.26942e-14	4.26134e-05
4367.36	2.74737e-14	4.29274e-05
4370.98	2.83825e-14	4.28938e-05
4374.59	4.158e-14	4.26565e-05
4378.21	1.85221e-14	4.25346e-05
4381.82	2.93115e-14	4.28145e-05
4385.44	3.15834e-14	4.27734e-05
4389.05	2.67061e-14	4.25849e-05
4392.67	3.28709e-14	4.27095e-05
4396.28	4.47456e-14	4.17104e-05
4399.9	3.98434e-14	4.25729e-05
4403.51	1.24833e-14	4.19568e-05
4407.12	2.83017e-14	4.31873e-05
4410.74	2.01883e-14	4.27883e-05
4414.35	8.05572e-15	4.30878e-05
4417.97	1.71586e-14	4.17604e-05
4421.58	1.93145e-14	4.23994e-05
4425.2	3.56477e-14	4.20513e-05
4428.81	1.62649e-14	4.23412e-05
4432.43	2.74281e-14	4.22877e-05
4436.04	1.782e-14	4.21518e-05
4439.66	1.1009e-14	4.23926e-05
4443.27	1.38314e-14	4.24347e-05
4446.88	1.60882e-14	4.22522e-05
4450.5	7.59089e-15	4.24585e-05
4454.11	2.27427e-14	4.2486e-05
4457.73	1.62851e-14	4.22933e-05
4461.34	1.79412e-14	4.22231e-05
4464.96	3.24821e-14	4.25529e-05
4468.57	2.46613e-14	4.26211e-05
4472.19	9.37315e-15	4.24554e-05
4475.8	1.10544e-14	4.23376e-05
4479.42	3.08109e-14	4.28061e-05
4483.03	2.10463e-14	4.24246e-05
4486.64	2.93214e-14	4.23522e-05
4490.26	1.32457e-14	4.25832e-05
4493.87	2.76099e-14	4.25977e-05
4497.49	2.99324e-14	4.25706e-05
4501.1	9.5603e-15	4.26882e-05
4504.72	1.19081e-14	4.27421e-05
4508.33	3.50923e-14	4.28297e-05
4511.95	3.1644e-14	4.26354e-05
4515.56	1.19935e-14	4.24822e-05
4519.18	2.84885e-14	4.25392e-05
4522.79	3.22499e-14	4.24856e-05
4526.4	4.11612e-14	4.23309e-05
4530.02	2.25205e-14	4.25374e-05
4533.63	4.08077e-14	4.23978e-05
4537.25	3.11391e-14	4.23597e-05
4540.86	2.37979e-14	4.24699e-05
4544.48	2.48531e-14	4.24941e-05
4548.09	2.76099e-14	4.24763e-05
4551.71	1.28923e-14	4.25457e-05
4555.32	4.69119e-14	4.25221e-05
4558.94	2.09857e-14	4.2695e-05
4562.55	4.36755e-14	4.25499e-05
4566.16	2.35202e-14	4.26222e-05
4569.78	7.42966e-15	4.24689e-05
4573.39	1.73508e-14	4.23166e-05
4577.01	1.76184e-14	4.23825e-05
4580.62	2.2945e-14	4.26072e-05
4584.24	3.34464e-14	4.25765e-05
4587.85	2.14152e-14	4.27419e-05
4591.47	1.29734e-14	4.28441e-05
4595.08	3.98786e-14	4.28455e-05
4598.7	2.13394e-14	4.29192e-05
4602.31	1.61542e-14	4.29358e-05
4605.92	2.1087e-14	4.26477e-05
4609.54	1.53464e-14	4.26644e-05
4613.15	2.72667e-14	4.29188e-05
4616.77	1.54574e-14	4.29125e-05
4620.38	8.43406e-15	4.25362e-05
4624	7.7225e-15	4.33113e-05
4627.61	2.22631e-14	4.30059e-05
4631.23	2.69131e-14	4.30284e-05
4634.84	7.20246e-15	4.32681e-05
4638.46	2.4091e-14	4.3249e-05
4642.07	1.35086e-14	4.29896e-05
4645.68	2.13341e-14	4.26912e-05
4649.3	1.10746e-14	4.30082e-05
4652.91	1.29528e-14	4.2703e-05
4656.53	2.19955e-14	4.30191e-05
4660.14	2.77007e-14	4.28008e-05
4663.76	2.35354e-14	4.22932e-05
4667.37	2.21722e-14	4.30067e-05
4670.99	3.50974e-14	4.26727e-05
4674.6	4.12117e-14	4.25811e-05
4678.22	6.19324e-14	4.26652e-05
4681.83	3.79854e-14	4.27486e-05
4685.44	3.00939e-14	4.29652e-05
4689.06	2.92356e-14	4.27002e-05
4692.67	9.20183e-15	4.24466e-05
4696.29	3.23054e-14	4.35431e-05
4699.9	5.66254e-15	4.35483e-05
4703.52	2.2672e-14	4.36063e-05
4707.13	3.16742e-14	4.35227e-05
4710.74	8.04563e-15	4.34898e-05
4714.36	2.19605e-14	4.35936e-05
4717.97	6.88437e-15	4.32454e-05
4721.59	3.5673e-14	4.35852e-05
4725.2	2.22631e-14	4.3553e-05
4728.82	9.46842e-16	4.34312e-05
4732.43	4.50536e-14	4.34597e-05
4736.05	1.60482e-14	4.311e-05
4739.66	4.71839e-15	4.32697e-05
4743.27	2.37124e-14	4.31605e-05
4746.89	8.58081e-15	4.32152e-05
4750.5	2.53987e-14	4.28279e-05
4754.12	2.10466e-14	4.31917e-05
4757.73	1.03782e-14	4.29264e-05
4761.35	1.96629e-14	4.27585e-05
4764.96	8.81306e-15	4.28807e-05
4768.58	2.71959e-14	4.31462e-05
4772.19	4.39886e-14	4.31114e-05
4775.8	1.47149e-14	4.29814e-05
4779.42	8.09107e-15	4.33204e-05
4783.03	7.24285e-15	4.29972e-05
4786.65	1.61942e-14	4.31439e-05
4790.26	3.52842e-14	4.30835e-05
4793.88	2.31567e-14	4.31702e-05
4797.49	2.63277e-14	4.30044e-05
4801.11	8.6764e-15	4.31043e-05
4804.72	1.57701e-14	4.30563e-05
4808.33	1.52959e-14	4.2435e-05
4811.95	2.60298e-14	4.29274e-05
4815.56	3.12855e-14	4.26317e-05
4819.18	4.71492e-14	4.25789e-05
4822.79	9.05003e-15	4.3224e-05
4826.41	9.45394e-15	4.34268e-05
4830.02	1.67496e-14	4.32079e-05
4833.63	3.73745e-14	4.31613e-05
4837.25	3.96576e-15	4.30575e-05
4840.86	1.99813e-14	4.30992e-05
4844.48	1.52504e-14	4.30254e-05
4848.09	1.72902e-14	4.24952e-05
4851.71	3.04828e-14	4.25178e-05
4855.32	2.76605e-14	4.29496e-05
4858.94	4.92748e-14	4.27931e-05
4862.55	3.33858e-14	4.29345e-05
4866.16	3.23559e-14	4.28853e-05
4869.78	1.1383e-14	4.29258e-05
4873.39	2.08191e-14	4.2899e-05
4877.01	1.39475e-14	4.30173e-05
4880.62	1.4725e-14	4.26141e-05
4884.24	2.69537e-14	4.26922e-05
4887.85	1.2317e-14	4.26003e-05
4891.47	4.36452e-14	4.25866e-05
4895.08	2.71201e-14	4.25603e-05
4898.69	1.75524e-14	4.23946e-05
4902.31	3.26083e-14	4.21666e-05
4905.92	1.89358e-14	4.29391e-05
4909.54	1.17058e-14	4.26055e-05
4913.15	2.02435e-14	4.18496e-05
4916.77	2.34852e-14	4.29852e-05
4920.38	2.50301e-14	4.30194e-05
4923.99	1.96629e-14	4.26031e-05
4927.61	3.27951e-14	4.27217e-05
4931.22	8.43439e-15	4.29512e-05
4934.84	6.91972e-15	4.32663e-05
4938.45	2.30355e-14	4.29517e-05
4942.07	2.75139e-14	4.25611e-05
4945.68	1.2933e-14	4.31109e-05
4949.3	1.624e-14	4.22738e-05
4952.91	2.37424e-14	4.26056e-05
4956.52	3.59658e-14	4.34299e-05
4960.14	1.36647e-14	4.26085e-05
4963.75	2.3353e-15	4.29738e-05
4967.37	5.73793e-15	4.28756e-05
4970.98	1.81384e-14	4.28986e-05
4974.6	2.31974e-14	4.28864e-05
4978.21	1.34022e-14	4.29852e-05
4981.83	2.43028e-14	4.29381e-05
4985.44	2.05313e-14	4.24911e-05
4989.05	3.7733e-14	4.13829e-05
4992.67	3.93183e-14	4.35581e-05
4996.28	3.50671e-14	4.34383e-05
4999.9	9.98441e-15	4.34825e-05
5003.51	1.45887e-14	4.35118e-05
5007.13	3.65811e-15	4.33962e-05
5010.74	1.96531e-14	4.29595e-05
5014.36	2.25306e-14	4.31674e-05
5017.97	1.29074e-14	4.35095e-05
5021.58	2.02792e-14	4.24331e-05
5025.2	1.6336e-14	4.29571e-05
5028.81	2.12839e-14	4.30841e-05
5032.43	3.35221e-14	4.29365e-05
5036.04	2.68222e-14	4.2926e-05
5039.66	2.97709e-14	4.36793e-05
5043.27	1.67853e-14	4.31229e-05
5046.88	8.93895e-15	4.25541e-05
5050.5	2.57468e-14	4.27963e-05
5054.11	1.04738e-14	4.2706e-05
5057.73	3.42896e-14	4.3014e-05
5061.34	1.44978e-14	4.27028e-05
5064.96	4.68311e-14	4.27436e-05
5068.57	2.71605e-14	4.25186e-05
5072.19	1.59216e-14	4.34819e-05
5075.8	5.5767e-15	4.25744e-05
5079.41	2.97406e-14	4.23797e-05
5083.03	2.25562e-14	4.23261e-05
5086.64	4.22515e-14	4.23006e-05
5090.26	3.53246e-14	4.23771e-05
5093.87	2.96195e-14	4.24426e-05
5097.49	9.05541e-15	4.25203e-05
5101.1	1.82949e-14	4.34153e-05
5104.72	1.70832e-14	4.20984e-05
5108.33	2.62317e-14	4.26503e-05
5111.94	1.36651e-14	4.26297e-05
5115.56	2.96245e-14	4.25607e-05
5119.17	1.01359e-14	4.25363e-05
5122.79	1.15445e-14	4.28199e-05
5126.4	3.226e-14	4.2671e-05
5130.02	1.48209e-14	4.24862e-05
5133.63	3.8465e-14	4.26627e-05
5137.25	6.13713e-15	4.26847e-05
5140.86	4.47812e-14	4.25471e-05
5144.47	5.22032e-14	4.24787e-05
5148.09	1.22514e-14	4.24904e-05
5151.7	1.11756e-14	4.2609e-05
5155.32	4.41006e-15	4.26545e-05
5158.93	2.92053e-14	4.24289e-05
5162.55	3.64758e-14	4.2582e-05
5166.16	1.31037e-15	4.23014e-05
5169.77	1.96026e-14	4.27301e-05
5173.39	3.76926e-14	4.25087e-05
5177	3.52186e-14	4.25859e-05
5180.62	2.12179e-14	4.2635e-05
5184.23	8.51484e-15	4.26911e-05
5187.85	1.5306e-14	4.28239e-05
5191.46	1.15142e-14	4.27651e-05
5195.08	1.89563e-14	4.25151e-05
5198.69	1.31507e-15	4.24498e-05
5202.3	1.2312e-14	4.24169e-05
5205.92	1.54877e-14	4.25534e-05
5209.53	1.40488e-14	4.26322e-05
5213.15	2.48736e-14	4.25696e-05
5216.76	2.61204e-14	4.23995e-05
5220.38	2.79885e-14	4.22105e-05
5223.99	2.70294e-14	4.24982e-05
5227.61	1.05347e-14	4.23549e-05
5231.22	4.99614e-14	4.23589e-05
5234.83	5.45553e-15	4.23093e-05
5238.45	4.1368e-14	4.23358e-05
5242.06	1.03738e-15	4.23592e-05
5245.68	2.07383e-14	4.16503e-05
5249.29	3.2583e-14	4.2143e-05
5252.91	1.95114e-14	4.31646e-05
5256.52	1.51293e-14	4.25177e-05
5260.13	3.51681e-14	4.26078e-05
5263.75	1.33113e-14	4.23244e-05
5267.36	4.04341e-14	4.32636e-05
5270.98	2.8448e-14	4.31192e-05
5274.59	9.22168e-15	4.29583e-05
5278.21	2.17585e-14	4.31153e-05
5281.82	2.38232e-14	4.28506e-05
5285.44	1.71132e-14	4.27905e-05
5289.05	2.58682e-14	4.27987e-05
5292.66	3.9661e-15	4.27784e-05
5296.28	3.46985e-14	4.2763e-05
5299.89	1.66991e-14	4.27754e-05
5303.51	2.88773e-14	4.27769e-05
5307.12	3.02202e-14	4.24947e-05
5310.74	2.94325e-14	4.23185e-05
5314.35	1.98692e-15	4.3014e-05
5317.97	1.37566e-15	4.26627e-05
5321.58	1.6548e-14	4.24759e-05
5325.19	3.87729e-14	4.2549e-05
5328.81	1.68759e-14	4.20575e-05
5332.42	1.05041e-14	4.17875e-05
5336.04	2.55903e-14	4.15684e-05
5339.65	4.7856e-14	4.18102e-05
5343.27	3.2371e-14	4.15693e-05
5346.88	4.71839e-15	4.15909e-05
5350.5	1.17909e-15	4.1966e-05
5354.11	3.1654e-14	4.12498e-05
5357.72	5.17033e-14	4.18584e-05
5361.34	1.86278e-14	4.1208e-05
5364.95	4.09232e-15	4.10538e-05
5368.57	2.74988e-14	4.08949e-05
5372.18	1.45937e-14	4.13616e-05
5375.8	6.83388e-15	4.13996e-05
5379.41	4.0112e-15	4.17962e-05
5383.02	4.11915e-14	4.1472e-05
5386.64	2.56461e-14	4.07743e-05
5390.25	3.15827e-15	4.09377e-05
5393.87	9.6256e-15	4.05811e-05
5397.48	1.62703e-14	4.09661e-05
5401.1	6.25797e-15	4.11715e-05
5404.71	2.38585e-14	4.12975e-05
5408.33	7.95441e-15	4.10861e-05
5411.94	1.63609e-14	4.10538e-05
5415.55	1.74009e-14	4.10864e-05
5419.17	1.40636e-14	4.09158e-05
5422.78	2.30355e-14	4.07233e-05
5426.4	1.89005e-14	4.06097e-05
5430.01	1.06859e-14	4.05225e-05
5433.63	2.87055e-14	4.07247e-05
5437.24	3.53044e-14	4.05517e-05
5440.86	1.87944e-14	4.03034e-05
5444.47	2.81349e-14	4.00806e-05
5448.08	5.38945e-14	4.01158e-05
5451.7	2.21116e-14	4.02271e-05
5455.31	4.57163e-15	4.02458e-05
5458.93	1.05297e-14	3.95699e-05
5462.54	1.45082e-14	3.96779e-05
5466.16	4.13177e-14	4.04951e-05
5469.77	4.73511e-14	4.09323e-05
5473.39	4.73824e-15	4.09503e-05
5477	2.67316e-14	4.10785e-05
5480.61	3.26689e-14	4.09882e-05
5484.23	3.94294e-14	4.0735e-05
5487.84	6.39463e-15	4.10605e-05
5491.46	5.64739e-15	4.09051e-05
5495.07	1.88705e-14	4.09017e-05
5498.69	1.02258e-15	4.11531e-05
5502.3	3.30627e-14	4.12793e-05
5505.91	2.4631e-14	4.12263e-05
5509.53	2.96395e-14	4.12469e-05
5513.14	2.64436e-14	4.12575e-05
5516.76	2.42978e-14	4.10323e-05
5520.37	2.11321e-14	4.10627e-05
5523.99	4.53568e-14	4.10073e-05
5527.6	3.94698e-14	4.09239e-05
5531.22	4.50185e-14	4.05772e-05
5534.83	5.54092e-14	4.04607e-05
5538.44	3.30223e-14	4.07732e-05
5542.06	8.944e-15	4.04971e-05
5545.67	8.11092e-15	3.99765e-05
5549.29	1.469e-14	3.99578e-05
5552.9	2.10012e-14	4.10833e-05
5556.52	8.08063e-15	4.10722e-05
5560.13	4.54225e-14	4.08974e-05
5563.75	1.98598e-14	4.10786e-05
5567.36	9.97398e-15	4.10682e-05
5570.97	1.98904e-14	4.10689e-05
5574.59	9.99417e-15	4.11805e-05
5578.2	4.51044e-14	4.0647e-05
5581.82	2.53725e-15	4.05779e-05
5585.43	3.71775e-14	4.0711e-05
5589.05	4.47207e-14	4.08556e-05
5592.66	3.65767e-14	4.06807e-05
5596.28	1.93754e-14	4.08381e-05
5599.89	2.89379e-14	4.07326e-05
5603.5	4.28372e-14	4.05151e-05
5607.12	3.4638e-14	3.99049e-05
5610.73	1.18727e-14	4.03815e-05
5614.35	2.52068e-14	4.04238e-05
5617.96	3.18005e-14	4.03733e-05
5621.58	5.22799e-15	4.05943e-05
5625.19	1.89866e-14	4.0461e-05
5628.8	1.64319e-14	4.04675e-05
5632.42	1.29431e-14	4.05477e-05
5636.03	3.31183e-14	4.06334e-05
5639.65	3.9505e-14	4.07179e-05
5643.26	1.59822e-14	4.14849e-05
5646.88	1.53262e-14	4.15464e-05
5650.49	3.97372e-14	4.14949e-05
5654.11	1.85827e-14	4.12927e-05
5657.72	1.34833e-14	4.08033e-05
5661.33	1.92741e-14	4.11853e-05
5664.95	3.29964e-15	4.09839e-05
5668.56	7.53535e-15	4.07637e-05
5672.18	4.07573e-14	4.10314e-05
5675.79	3.83136e-14	4.11819e-05
5679.41	7.42966e-15	4.11035e-05
5683.02	1.95723e-14	4.10624e-05
5686.64	1.7199e-14	4.11536e-05
5690.25	1.33517e-14	4.10485e-05
5693.86	1.73555e-14	4.12745e-05
5697.48	2.22785e-14	4.11636e-05
5701.09	4.94208e-14	4.13072e-05
5704.71	6.22768e-15	4.12043e-05
5708.32	2.13647e-14	4.09232e-05
5711.94	1.14688e-14	4.11613e-05
5715.55	2.23189e-14	4.11827e-05
5719.17	6.75815e-15	4.12787e-05
5722.78	3.4814e-15	4.13088e-05
5726.39	9.8279e-15	4.14282e-05
5730.01	3.66821e-15	4.12875e-05
5733.62	2.47572e-14	4.10444e-05
5737.24	2.5873e-14	4.12844e-05
5740.85	2.55449e-14	4.08204e-05
5744.47	6.92534e-14	4.08176e-05
5748.08	4.39179e-14	4.09075e-05
5751.7	2.06323e-14	4.07814e-05
5755.31	3.22357e-15	4.05452e-05
5758.92	1.3559e-14	4.04748e-05
5762.54	1.35288e-14	4.03606e-05
5766.15	4.51094e-14	4.01803e-05
5769.77	2.44745e-14	3.99923e-05
5773.38	1.77295e-14	4.031e-05
5777	2.77664e-14	3.96371e-05
5780.61	5.09409e-14	3.99287e-05
5784.22	2.2874e-14	3.98659e-05
5787.84	7.68681e-15	4.02127e-05
5791.45	1.56281e-15	4.02028e-05
5795.07	7.4751e-15	4.04964e-05
5798.68	8.12641e-15	4.06179e-05
5802.3	2.60255e-15	4.04126e-05
5805.91	1.59017e-14	4.05072e-05
5809.53	9.30786e-15	4.01034e-05
5813.14	6.89918e-15	4.04545e-05
5816.75	6.49561e-15	4.04454e-05
5820.37	1.12261e-14	4.03485e-05
5823.98	2.00264e-14	4.05368e-05
5827.6	2.35455e-14	4.05122e-05
5831.21	5.3834e-14	4.04067e-05
5834.83	2.05064e-14	4.04204e-05
5838.44	2.29803e-14	4.03833e-05
5842.06	4.9401e-14	4.05951e-05
5845.67	1.98547e-14	4.07891e-05
5849.28	2.89833e-14	4.08594e-05
5852.9	1.64874e-14	4.06102e-05
5856.51	1.9779e-14	4.06964e-05
5860.13	2.85742e-14	4.08527e-05
5863.74	1.60128e-14	4.07983e-05
5867.36	8.01028e-15	4.09364e-05
5870.97	2.42978e-14	4.09819e-05
5874.59	4.41855e-14	4.08886e-05
5878.2	4.15802e-14	4.07609e-05
5881.81	3.30072e-14	4.07795e-05
5885.43	1.71788e-14	4.09257e-05
5889.04	3.35013e-15	4.10707e-05
5892.66	1.27411e-14	4.11958e-05
5896.27	1.73811e-14	4.10428e-05
5899.89	2.15767e-14	4.09046e-05
5903.5	2.16474e-14	4.08413e-05
5907.11	1.69317e-14	4.05548e-05
5910.73	3.48046e-14	4.05215e-05
5914.34	2.62671e-14	4.04704e-05
5917.96	1.3241e-14	4.05436e-05
5921.57	4.55682e-15	4.05098e-05
5925.19	3.08615e-14	4.03902e-05
5928.8	4.66756e-15	4.04118e-05
5932.42	1.24278e-14	4.04859e-05
5936.03	1.01204e-14	4.00492e-05
5939.64	5.36017e-14	3.99629e-05
5943.26	3.5981e-14	4.00168e-05
5946.87	5.88469e-15	4.01617e-05
5950.49	1.58805e-15	3.93587e-05
5954.1	2.16168e-14	3.9991e-05
5957.72	4.00605e-14	4.05966e-05
5961.33	1.51441e-14	4.06778e-05
5964.95	6.03077e-15	4.05557e-05
5968.56	2.11829e-14	4.04872e-05
5972.17	6.16204e-15	4.03716e-05
5975.79	1.49122e-14	3.97665e-05
5979.4	7.12167e-15	3.96709e-05
5983.02	1.98901e-14	3.96724e-05
5986.63	2.26168e-14	3.97644e-05
5990.25	2.50857e-14	3.97111e-05
5993.86	1.376e-15	3.97014e-05
5997.47	2.64791e-14	3.97239e-05
6001.09	2.08295e-14	4.04234e-05
6004.7	1.90115e-14	4.04937e-05
6008.32	9.25232e-15	4.04145e-05
6011.93	5.02637e-15	4.07049e-05
6015.55	1.14281e-14	4.06147e-05
6019.16	1.78304e-14	4.06199e-05
6022.78	1.50687e-14	4.0238e-05
6026.39	1.78708e-14	4.03139e-05
6030	1.63612e-14	4.04771e-05
6033.62	3.98937e-14	4.03654e-05
6037.23	3.1745e-14	4.05402e-05
6040.85	4.66797e-14	4.04679e-05
6044.46	6.96515e-15	3.98749e-05
6048.08	2.60752e-14	4.08242e-05
6051.69	1.03429e-14	4.01639e-05
6055.31	6.12672e-15	4.10237e-05
6058.92	1.96225e-14	4.07019e-05
6062.53	1.39576e-14	4.02919e-05
6066.15	1.78961e-14	4.05243e-05
6069.76	9.09579e-15	4.07278e-05
6073.38	2.09807e-14	4.02503e-05
6076.99	2.60296e-14	4.0433e-05
6080.61	1.34275e-14	4.03085e-05
6084.22	7.24253e-15	4.02141e-05
6087.84	2.76755e-14	4.05354e-05
6091.45	1.32356e-14	4.02877e-05
6095.06	2.15209e-14	4.07374e-05
6098.68	1.1282e-14	4.06128e-05
6102.29	6.57638e-15	4.04498e-05
6105.91	5.7329e-15	4.09825e-05
6109.52	2.46919e-14	4.10966e-05
6113.14	2.22076e-14	4.08906e-05
6116.75	6.84872e-15	4.0257e-05
6120.36	3.85306e-14	4.00347e-05
6123.98	6.65716e-15	3.96961e-05
6127.59	1.99002e-14	4.05988e-05
6131.21	2.02031e-14	4.02331e-05
6134.82	2.94275e-14	4.01547e-05
6138.44	1.3897e-14	3.93215e-05
6142.05	5.81874e-15	3.92688e-05
6145.67	3.86872e-14	3.74615e-05
6149.28	3.57387e-14	3.98414e-05
6152.89	1.29529e-14	4.04415e-05
6156.51	1.56591e-14	3.99916e-05
6160.12	1.40889e-14	3.97868e-05
6163.74	1.10093e-14	4.00037e-05
6167.35	1.89358e-14	4.05126e-05
6170.97	1.65783e-14	4.06434e-05
6174.58	3.4436e-14	4.07112e-05
6178.2	6.95e-15	4.10027e-05
6181.81	5.43027e-15	4.10827e-05
6185.42	2.63628e-14	4.07563e-05
6189.04	6.89416e-15	4.07125e-05
6192.65	1.99005e-14	4.07363e-05
6196.27	6.05099e-15	4.06555e-05
6199.88	2.25206e-14	4.08448e-05
6203.5	7.72723e-15	4.07781e-05
6207.11	6.92445e-15	4.07908e-05
6210.73	1.78907e-14	4.05275e-05
6214.34	3.21034e-14	4.07357e-05
6217.95	1.8441e-14	4.07833e-05
6221.57	6.13207e-15	4.0744e-05
6225.18	1.3145e-14	4.05396e-05
6228.8	1.30892e-14	4.05524e-05
6232.41	2.47322e-14	4.05436e-05
6236.03	1.68812e-14	4.04972e-05
6239.64	9.65117e-15	4.06188e-05
6243.26	2.31166e-14	4.06099e-05
6246.87	1.30693e-14	4.04221e-05
6250.48	8.38359e-15	4.03077e-05
6254.1	1.16301e-14	4.03429e-05
6257.71	1.94155e-14	4.0325e-05
6261.33	3.53752e-14	4.05772e-05
6264.94	9.87807e-15	4.05842e-05
6268.56	2.243e-14	4.06036e-05
6272.17	1.21857e-14	4.06812e-05
6275.78	1.74425e-15	4.05479e-05
6279.4	9.81244e-15	4.05513e-05
6283.01	1.47657e-14	4.05315e-05
6286.63	2.58428e-14	4.05593e-05
6290.24	1.5028e-14	4.05469e-05
6293.86	1.65073e-14	4.04717e-05
6297.47	2.65648e-14	4.04652e-05
6301.09	2.39444e-14	4.04773e-05
6304.7	5.80864e-15	4.0443e-05
6308.31	3.28456e-14	4.0577e-05
6311.93	1.20441e-14	4.04597e-05
6315.54	2.59944e-14	4.05499e-05
6319.16	1.25947e-14	4.04759e-05
6322.77	7.22234e-15	4.07116e-05
6326.39	1.36547e-14	4.04682e-05
6330	3.90407e-14	4.05794e-05
6333.62	2.16471e-14	4.07384e-05
6337.23	5.98565e-15	4.04202e-05
6340.84	1.97891e-14	4.05538e-05
6344.46	4.73916e-14	4.0399e-05
6348.07	2.40103e-14	3.90052e-05
6351.69	1.16758e-14	3.9664e-05
6355.3	6.36937e-15	3.83358e-05
6358.92	3.9091e-14	3.7831e-05
6362.53	2.97003e-14	3.90596e-05
6366.15	1.64369e-14	3.93887e-05
6369.76	1.56237e-14	3.8523e-05
6373.37	1.26452e-14	4.03824e-05
6376.99	1.13322e-14	4.04096e-05
6380.6	1.01157e-14	4.04236e-05
6384.22	1.23319e-14	4.04625e-05
6387.83	1.51845e-14	4.02554e-05
6391.45	3.278e-14	4.0412e-05
6395.06	1.25695e-14	4.00743e-05
6398.67	9.74205e-15	4.03699e-05
6402.29	9.39368e-15	3.99831e-05
6405.9	2.69182e-14	4.01308e-05
6409.52	2.41312e-14	4.01298e-05
6413.13	1.32306e-14	4.00928e-05
6416.75	3.20631e-14	3.99321e-05
6420.36	2.98214e-14	3.99377e-05
6423.98	2.37576e-14	3.99553e-05
6427.59	7.80297e-15	4.00026e-05
6431.2	2.0052e-14	3.99112e-05
6434.82	1.38415e-14	3.99707e-05
6438.43	4.63254e-15	3.99929e-05
6442.05	4.5969e-15	3.9946e-05
6445.66	9.88312e-15	4.00168e-05
6449.28	2.31012e-14	3.99892e-05
6452.89	1.00598e-14	3.97486e-05
6456.51	2.46361e-14	3.99502e-05
6460.12	4.43875e-14	3.98247e-05
6463.73	7.79287e-15	3.96379e-05
6467.35	8.26747e-15	3.96631e-05
6470.96	3.64354e-14	3.97159e-05
6474.58	1.09535e-14	3.96171e-05
6478.19	1.12009e-14	3.98951e-05
6481.81	5.24052e-14	3.97301e-05
6485.42	2.08191e-14	3.97855e-05
6489.03	5.63698e-15	3.96949e-05
6492.65	1.56187e-14	3.97084e-05
6496.26	1.08629e-14	3.97012e-05
6499.88	1.90116e-14	3.98164e-05
6503.49	4.72312e-15	3.98384e-05
6507.11	1.66335e-14	3.98693e-05
6510.72	1.92337e-14	3.99059e-05
6514.34	9.045e-15	3.98179e-05
6517.95	2.65044e-14	3.9747e-05
6521.56	4.11511e-14	3.97721e-05
6525.18	2.99425e-14	3.94323e-05
6528.79	8.25262e-15	3.93276e-05
6532.41	7.84871e-15	3.85496e-05
6536.02	1.30642e-14	4.03826e-05
6539.64	2.07282e-14	4.03478e-05
6543.25	2.78371e-14	4.02052e-05
6546.87	3.31435e-14	4.03257e-05
6550.48	2.83622e-14	4.0133e-05
6554.09	3.93838e-14	4.01362e-05
6557.71	2.02688e-14	3.9737e-05
6561.32	1.54016e-14	4.05357e-05
6564.94	7.97968e-15	4.03903e-05
6568.55	4.17065e-14	4.0447e-05
6572.17	4.46147e-14	4.00066e-05
6575.78	1.51592e-14	3.99691e-05
6579.4	5.94585e-14	3.97527e-05
6583.01	1.8431e-14	3.99956e-05
6586.62	2.85894e-14	4.03224e-05
6590.24	2.76654e-14	3.97966e-05
6593.85	2.27983e-14	3.94331e-05
6597.47	1.06203e-14	3.9137e-05
6601.08	7.82316e-15	3.93723e-05
6604.7	1.19532e-14	3.94589e-05
6608.31	1.8436e-14	3.94173e-05
6611.93	2.33284e-14	3.95141e-05
6615.54	1.13574e-14	3.94654e-05
6619.15	1.52706e-14	3.94861e-05
6622.77	1.16707e-14	3.93556e-05
6626.38	3.8975e-14	3.9221e-05
6630	1.10898e-14	3.94038e-05
6633.61	3.67231e-14	3.91941e-05
6637.23	9.92351e-15	3.92442e-05
6640.84	3.80056e-14	3.92735e-05
6644.45	4.06614e-14	3.9231e-05
6648.07	2.33789e-14	3.8967e-05
6651.68	2.86702e-14	3.89333e-05
6655.3	4.05099e-14	3.90179e-05
6658.91	2.63174e-14	3.91842e-05
6662.53	1.94104e-14	3.928e-05
6666.14	2.82006e-14	3.92906e-05
6669.76	9.11569e-15	3.91109e-05
6673.37	3.69314e-15	3.91729e-05
6676.98	2.81905e-14	3.9161e-05
6680.6	3.23105e-14	3.92596e-05
6684.21	2.39292e-14	3.9155e-05
6687.83	2.71202e-14	3.89283e-05
6691.44	1.34034e-15	3.89073e-05
6695.06	2.76353e-14	3.89859e-05
6698.67	1.77695e-14	3.77419e-05
6702.29	5.95506e-15	3.85486e-05
6705.9	3.01091e-14	3.75626e-05
6709.51	1.4826e-14	3.75933e-05
6713.13	1.76032e-14	3.83043e-05
6716.74	2.22126e-14	3.86248e-05
6720.36	2.29459e-15	3.87234e-05
6723.97	3.15279e-14	3.80837e-05
6727.59	2.94023e-14	3.75557e-05
6731.2	1.56995e-14	3.79396e-05
6734.82	1.22915e-14	3.7724e-05
6738.43	1.66689e-14	3.82039e-05
6742.04	2.21773e-14	3.85939e-05
6745.66	4.54641e-15	3.84237e-05
6749.27	1.2867e-14	3.72183e-05
6752.89	2.52117e-14	3.83649e-05
6756.5	2.76099e-14	3.87053e-05
6760.12	4.04544e-14	4.01079e-05
6763.73	2.3283e-14	4.04709e-05
6767.34	8.94402e-15	4.01327e-05
6770.96	3.90205e-14	4.00861e-05
6774.57	3.99141e-14	3.92388e-05
6778.19	1.86736e-14	3.99218e-05
6781.8	2.1814e-14	3.95608e-05
6785.42	1.02318e-14	3.8701e-05
6789.03	3.60761e-15	3.93659e-05
6792.65	3.09624e-14	3.93455e-05
6796.26	2.41362e-14	3.91772e-05
6799.87	9.30754e-15	3.90857e-05
6803.49	7.56566e-15	3.81127e-05
6807.1	7.37411e-15	3.92331e-05
6810.72	1.03833e-14	3.92081e-05
6814.33	8.13619e-15	3.92709e-05
6817.95	1.98295e-14	3.95486e-05
6821.56	3.23399e-15	3.93339e-05
6825.18	2.66456e-14	3.93681e-05
6828.79	1.111e-14	3.94697e-05
6832.4	6.65686e-15	3.95726e-05
6836.02	2.49643e-14	3.92381e-05
6839.63	3.1846e-14	3.84951e-05
6843.25	3.4537e-14	3.83306e-05
6846.86	1.1211e-14	3.8389e-05
6850.48	1.24471e-15	3.93868e-05
6854.09	9.17657e-15	3.94528e-05
6857.71	3.27438e-15	3.93289e-05
6861.32	1.06556e-14	3.91606e-05
6864.93	2.21916e-15	3.91465e-05
6868.55	7.75752e-15	3.90817e-05
6872.16	1.40485e-14	3.91486e-05
6875.78	6.21285e-15	3.91537e-05
6879.39	3.51168e-15	3.90284e-05
6883.01	8.8178e-15	3.90723e-05
6886.62	3.81966e-15	3.91642e-05
6890.23	1.23369e-14	3.91507e-05
6893.85	6.02574e-15	3.9245e-05
6897.46	2.99778e-14	3.91735e-05
6901.08	1.96528e-14	3.83375e-05
6904.69	3.76522e-14	3.87145e-05
6908.31	9.16648e-15	3.90591e-05
6911.92	2.34033e-15	3.89324e-05
6915.54	1.45677e-15	3.98786e-05
6919.15	1.65174e-14	3.98609e-05
6922.76	1.52249e-14	3.98566e-05
6926.38	2.26934e-15	3.93864e-05
6929.99	1.40589e-14	3.8934e-05
6933.61	2.06023e-14	4.01097e-05
6937.22	4.38371e-14	3.93278e-05
6940.84	4.14389e-14	3.90178e-05
6944.45	1.15594e-14	3.90855e-05
6948.07	3.39413e-14	3.93561e-05
6951.68	1.30791e-14	3.91111e-05
6955.29	3.8951e-15	3.97245e-05
6958.91	3.14168e-14	3.91504e-05
6962.52	2.22025e-14	3.96185e-05
6966.14	2.64296e-15	3.92798e-05
6969.75	3.47693e-14	3.94761e-05
6973.37	1.14735e-14	4.0252e-05
6976.98	1.88298e-14	3.95693e-05
6980.6	2.60599e-14	3.9754e-05
6984.21	2.57065e-14	3.91854e-05
6987.82	1.91075e-14	3.9844e-05
6991.44	2.45604e-14	3.978e-05
6995.05	1.85774e-14	3.97055e-05
6998.67	1.58106e-14	3.95253e-05
7002.28	3.22359e-15	3.94058e-05
7005.9	1.70879e-14	3.85119e-05
7009.51	1.17403e-15	3.95629e-05
7013.12	1.98396e-14	3.98494e-05
7016.74	3.12249e-14	3.95361e-05
7020.35	1.00652e-14	3.86153e-05
7023.97	4.98566e-15	3.8639e-05
7027.58	3.433e-14	3.82031e-05
7031.2	3.30022e-14	3.81683e-05
7034.81	8.05541e-15	3.84784e-05
7038.43	9.93361e-15	3.88896e-05
7042.04	1.88958e-14	3.84811e-05
7045.65	6.6925e-15	3.86536e-05
7049.27	1.5033e-14	3.86885e-05
7052.88	1.00298e-14	3.88852e-05
7056.5	7.6316e-15	3.88841e-05
7060.11	9.56029e-15	3.90052e-05
7063.73	2.02839e-14	3.86504e-05
7067.34	2.96104e-15	3.84853e-05
7070.96	2.28087e-14	3.86677e-05
7074.57	6.20781e-15	3.86118e-05
7078.18	1.47253e-14	3.84343e-05
7081.8	6.32363e-15	3.86092e-05
7085.41	1.16603e-14	3.84162e-05
7089.03	3.27093e-14	3.88465e-05
7092.64	5.95001e-15	3.84727e-05
7096.26	1.7695e-15	3.8574e-05
7099.87	5.13743e-15	3.89299e-05
7103.48	2.08749e-14	3.86877e-05
7107.1	2.09302e-14	3.87729e-05
7110.71	1.65982e-14	3.88551e-05
7114.33	1.46493e-14	3.88829e-05
7117.94	2.77361e-14	3.89526e-05
7121.56	6.44985e-15	3.88732e-05
7125.17	7.46974e-15	3.86751e-05
7128.79	2.3182e-14	3.89453e-05
7132.4	1.33568e-14	3.88144e-05
7136.01	3.44714e-14	3.91044e-05
7139.63	1.71536e-14	3.86788e-05
7143.24	1.69213e-14	3.90278e-05
7146.86	3.15481e-14	3.88691e-05
7150.47	2.26367e-14	3.88389e-05
7154.09	1.51391e-14	3.89304e-05
7157.7	2.37121e-14	3.8908e-05
7161.32	2.0496e-14	3.89919e-05
7164.93	9.79729e-15	3.8852e-05
7168.54	2.88873e-14	3.78396e-05
7172.16	2.68366e-15	3.85634e-05
7175.77	1.1282e-14	3.86414e-05
7179.39	1.54975e-14	3.80522e-05
7183	1.43627e-15	3.87395e-05
7186.62	1.72406e-15	3.85176e-05
7190.23	3.51643e-15	3.85542e-05
7193.85	3.13462e-14	3.87475e-05
7197.46	3.27952e-14	3.91242e-05
7201.07	1.92694e-14	3.92573e-05
7204.69	2.98467e-14	3.91587e-05
7208.3	3.07403e-14	3.95235e-05
7211.92	7.35391e-15	3.99475e-05
7215.53	1.24836e-14	3.7807e-05
7219.15	1.04839e-14	3.89014e-05
7222.76	3.13915e-14	3.91894e-05
[truncated: 1,986 more rows]

## Sheet: Fig 5b
	Pulse (#)	Conductance (μS)	Pulse (#)	Conductance (μS)
	1	852.939	91	962.611
	2	854.553	92	960.067
	3	862.64	93	958.459
	4	861.833	94	957.712
	5	866.303	95	956.091
	6	870.544	96	955.448
	7	871.276	97	954.643
	8	872.639	98	953.456
	9	874.657	99	952.858
	10	873.865	100	951.849
	11	875.177	101	950.243
	12	876.008	102	949.15
	13	877.069	103	947.681
	14	878.964	104	946.213
	15	880.416	105	942.334
	16	879.589	106	941.607
	17	882.841	107	940.465
	18	881.153	108	939.689
	19	883.837	109	938.864
	20	885.633	110	937.343
	21	886.013	111	936.488
	22	887.969	112	935.317
	23	888.229	113	934.833
	24	889.563	114	933.247
	25	890.577	115	932.532
	26	892.457	116	931.486
	27	893.427	117	930.946
	28	895.412	118	928.239
	29	894.097	119	929.126
	30	895.835	120	927.547
	31	896.344	121	926.179
	32	897.828	122	925.747
	33	899.111	123	924.794
	34	898.792	124	923.561
	35	901.49	125	921.913
	36	903.423	126	920.628
	37	902.662	127	919.642
	38	904.095	128	918.559
	39	907.494	129	917.832
	40	908.653	130	916.832
	41	909.713	131	915.9
	42	910.727	132	915.36
	43	911.381	133	914.779
	44	912.071	134	911.112
	45	913.545	135	913.365
	46	914.722	136	910.286
	47	915.496	137	909.736
	48	917.762	138	908.582
	49	916.901	139	907.228
	50	918.563	140	907.771
	51	920.367	141	905.205
	52	921.996	142	903.852
	53	924.137	143	902.713
	54	925.855	144	899.534
	55	926.338	145	901.419
	56	927.778	146	898.394
	57	929.884	147	897.854
	58	928.484	148	896.857
	59	931.256	149	896.066
	60	932.586	150	895.66
	61	934.753	151	894.383
	62	933.847	152	893.221
	63	935.022	153	890.907
	64	935.67	154	889.277
	65	936.77	155	886.317
	66	937.71	156	887.83
	67	939.183	157	885.442
	68	940.969	158	883.444
	69	941.447	159	882.576
	70	942.456	160	881.86
	71	944.327	161	879.583
	72	946.702	162	880.46
	73	947.791	163	879.115
	74	948.428	164	877.024
	75	949.422	165	877.996
	76	950.847	166	878.825
	77	951.088	167	876.39
	78	952.112	168	875.805
	79	952.801	169	875.034
	80	953.856	170	874.095
	81	955.591	171	873.012
	82	954.523	172	872.342
	83	956.951	173	870.362
	84	957.435	174	868.55
	85	959.895	175	863.236
	86	958.495	176	861.794
	87	960.075	177	854.031
	88	961.57	178	856.231
	89	963.343	179	853.202
	90	964.771	180	852.361

## Sheet: Fig 5c
Time (ns)	Voltage (V)	Current (mA)
0	0.00289	0.00653
5	0.000167466	0.00495
10	0.00425	0.00814
15	0.00121	0.00142
20	0.00121	0.00939
25	0.00151	0.01735
30	0.00423	0.01258
35	0.00122	0.00335
40	0.00151	0.00813
45	0.0056	0.01132
50	0.00424	0.00176
55	0.00287	0.0062
60	0.00152	0.01097
65	0.00151	0.01416
70	0.00257	0.01097
75	0.00289	0.00779
80	0.00018296	0.01098
85	0.01338	0.01257
90	0.03505	0.00938
95	0.06624	0.000174637
100	0.0906	0.0145
105	0.11767	0.00813
110	0.14476	0.00621
115	0.1773	0.01257
120	0.20441	0.03169
125	0.24926	0.06035
130	0.29145	0.0922
135	0.33367	0.12564
140	0.37319	0.16387
145	0.41135	0.20529
150	0.44815	0.24512
155	0.4863	0.29447
160	0.52171	0.33587
165	0.56393	0.3693
170	0.60069	0.39478
175	0.63746	0.42026
180	0.67426	0.45214
185	0.70021	0.48718
190	0.71804	0.52858
195	0.72228	0.55883
200	0.73742	0.59706
205	0.74985	0.64163
210	0.76091	0.6719
215	0.76787	0.69897
220	0.77209	0.72924
225	0.77218	0.74675
230	0.76405	0.74834
235	0.7627	0.73878
240	0.75996	0.73559
245	0.75858	0.72762
250	0.76129	0.72445
255	0.75992	0.7324
260	0.75855	0.73879
265	0.76537	0.74037
270	0.76537	0.74993
275	0.76675	0.74196
280	0.76675	0.74833
285	0.7572	0.7388
290	0.76266	0.71329
295	0.76266	0.72444
300	0.76676	0.7308
305	0.76403	0.73559
310	0.75994	0.74515
315	0.76539	0.74674
320	0.7613	0.74993
325	0.76266	0.75471
330	0.75857	0.74993
335	0.76266	0.74994
340	0.76266	0.72763
345	0.76266	0.73081
350	0.75857	0.7324
355	0.76265	0.74832
360	0.76266	0.74355
365	0.75856	0.74036
370	0.75994	0.73557
375	0.75994	0.74354
380	0.75995	0.74513
385	0.75586	0.74513
390	0.75995	0.73559
395	0.75994	0.73082
400	0.76267	0.72764
405	0.76539	0.72923
410	0.76266	0.73561
415	0.76539	0.73718
420	0.75857	0.7515
425	0.76266	0.75788
430	0.76266	0.74673
435	0.76539	0.74196
440	0.76267	0.74196
445	0.7613	0.74194
450	0.7613	0.72922
455	0.7613	0.72762
460	0.75449	0.72603
465	0.76266	0.73559
470	0.76266	0.74197
475	0.76266	0.74833
480	0.75857	0.74675
485	0.76402	0.74991
490	0.75993	0.734
495	0.76129	0.72763
500	0.75993	0.72286
505	0.76129	0.72604
510	0.76129	0.73719
515	0.75856	0.73559
520	0.75856	0.74355
525	0.7572	0.7324
530	0.7613	0.72285
535	0.76266	0.73082
540	0.7613	0.72444
545	0.7613	0.72125
550	0.75858	0.72285
555	0.75994	0.72604
560	0.7613	0.73082
565	0.76676	0.74195
570	0.76267	0.74675
575	0.76132	0.74356
580	0.7559	0.71808
585	0.74507	0.72126
590	0.71521	0.72445
595	0.70447	0.7117
600	0.66646	0.73719
605	0.64482	0.75467
610	0.61365	0.74995
615	0.58111	0.73082
620	0.55401	0.72126
625	0.50914	0.68621
630	0.46833	0.63844
635	0.42338	0.58111
640	0.38522	0.54606
645	0.34706	0.51262
650	0.30754	0.47599
655	0.27347	0.44254
660	0.23124	0.41069
665	0.19583	0.37566
670	0.15771	0.34063
675	0.12094	0.29126
680	0.08551	0.24348
685	0.05955	0.20844
690	0.04174	0.18136
695	0.03205	0.15111
700	0.021	0.09856
705	0.01129	0.05716
710	0.00296	0.01576
715	0.01081	0.01291
720	0.01095	0.01769
725	0.00968	0.01929
730	0.00565	0.00813
735	0.00158	0.00301
740	0.000198454	0.01098
745	0.00119	0.01415
750	0.00257	0.0046
755	0.00531	0.00176
760	0.0015	0.0129
765	0.00423	0.0145
770	0.00288	0.02086
775	0.00152	0.02564
780	0.00289	0.02086
785	0.00256	0.01769
790	0.00425	0.02087
795	0.00152	0.01451
800	0.00561	0.000184908
805	0.00289	0.01415

## Sheet: Fig 5d
#	ON state Resistance (Ω)	OFF state Resistance (Ω)
1	1126.3	37226.5
2	1122.09	35533.8
3	1123.14	35722.8
4	1120	35951.9
5	1117.92	35161.8
6	1122.09	35889.1
7	1116.88	38047
8	1124.19	38791.1
9	1120	37830.6
10	1124.19	34369
11	1116.88	35156.3
12	1110.68	35917.7
13	1126.3	34459.8
14	1117.92	34339.4
15	1123.14	33874.7
16	1116.88	33644.5
17	1118.96	35692.8
18	1125.24	33696.3
19	1116.88	35407.7
20	1123.14	34817.1
21	1121.04	34784.9
22	1115.84	36014.9
23	1125.24	35783.1
24	1122.09	34337.7
25	1094.5	33419.1
26	1121.05	34547.5
27	1107.61	34906.6
28	1114.81	34428.3
29	1121.05	33699.7
30	1122.09	34049.8
31	1121.04	34164.7
32	1125.24	34337.7
33	1126.3	35123.5
34	1116.88	33959.5
35	1124.19	34456.3
36	1113.77	34017.4
37	1116.88	33701.4
38	1131.6	34192.3
39	1111.71	33785.3
40	1118.96	34458
41	1125.24	34458
42	1120	33985
43	1118.96	34163
44	1113.77	33672.9
45	1112.74	34077.2
46	1133.74	33420.7
47	1118.96	34223.3
48	1113.77	33364.9
49	1120	33199.9
50	1108.63	33701.4
51	1146.72	33842.6
52	1117.92	34017.4
53	1120	32866.9
54	1113.77	33221.1
55	1111.71	32543.7
56	1120	33335.3
57	1128.41	33170.7
58	1108.64	32730.6
59	1116.88	33473.5
60	1116.88	32948.4
61	1110.68	33391.1
62	1117.92	33361.6
63	1121.05	33361.6
64	1116.88	32998
65	1114.8	32437.9
66	1114.81	32811.3
67	1116.88	32675.4
68	1125.24	32540.6
69	1124.19	32515.6
70	1114.81	32543.7
71	1129.47	32890.8
72	1113.77	32441
73	1113.77	32705.3
74	1122.09	32843.1
75	1120	32542.1
76	1120	32647.1
77	1112.74	32603.1
78	1118.96	32841.5
79	1121.05	32868.5
80	1116.88	33006.1
81	1114.8	32782.8
82	1120	32675.4
83	1112.74	32490.7
84	1128.41	32863.8
85	1133.74	32809.7
86	1122.09	32278.9
87	1118.96	32548.4
88	1110.68	32542.1
89	1113.77	32676.9
90	1112.74	33165.8
91	1117.92	32048.6
92	1118.96	32573.4
93	1115.84	32922.8
94	1115.84	32897.2
95	1110.68	32521.9
96	1118.96	32520.3
97	1108.63	32894
98	1126.3	32950
99	1120	32465.8
100	1114.81	32255.9
101	1114.8	32865.4
102	1126.3	32919.6
103	1114.8	32305
104	1117.92	32173.2
105	1117.92	32283.5
106	1111.71	32492.3
107	1113.77	32757.4
108	1113.77	32019.9
109	1113.77	32151.9
110	1094.5	32620.4
111	1117.92	32202.3
112	1113.77	32254.3
113	1122.09	32334.3
114	1118.96	32467.4
115	1111.71	32150.4
116	1113.77	32179.4
117	1113.77	32074.4
118	1122.09	32255.9
119	1118.96	32019.9
120	1117.92	32001.7
121	1121.05	31971.6
122	1110.68	32228.3
123	1124.19	31692.2
124	1118.96	32071.3
125	1112.74	31665.6
126	1113.77	31867.9
127	1115.84	32097.1
128	1117.92	32629.8
129	1115.84	31870.9
130	1115.84	32001.7
131	1121.05	31693.7
132	1117.92	32180.9
133	1116.88	32309.6
134	1108.63	32231.3
135	1116.88	32151.9
136	1164.5	31718.9
137	1110.68	32025.9
138	1114.81	31640.5
139	1111.71	31821.6
140	1113.77	31998.7
141	1114.81	31845.5
142	1124.19	31692.2
143	1110.68	32048.6
144	1109.66	31870.9
145	1113.77	32024.4
146	1112.74	31869.4
147	1121.04	31920.4
148	1109.66	31820.1
149	1144.53	31949
150	1110.68	31947.5
151	1113.77	31643.5
152	1115.84	31693.7
153	1118.96	31844
154	1120	31667.1
155	1120	31946
156	1104.56	31799.2
157	1112.74	31718.9
158	1117.92	31994.2
159	1111.71	31842.5
160	1111.71	31692.2
161	1111.71	32177.8
162	1114.81	31540.5
163	1116.88	31444
164	1111.71	31742.7
165	1117.92	31769.4
166	1118.96	31541.9
167	1111.71	31976.1
168	1123.14	32074.4
169	1131.6	31644.9
170	1118.96	31745.6
171	1110.68	31643.5
172	1111.71	32760.6
173	1102.53	31845.5
174	1109.66	31976.1
175	1109.66	31739.7
176	1113.77	32385.2
177	1110.68	31917.4
178	1112.74	32127.5
179	1113.77	32462.7
180	1115.84	32173.2
181	1117.92	32733.7
182	1121.04	32305
183	1113.77	32202.3
184	1108.63	32521.9
185	1108.63	31667.1
186	1115.84	32206.9
187	1114.8	32022.9
188	1114.81	32493.8
189	1108.63	32414.6
190	1107.61	33028.6
191	1121.04	32650.2
192	1118.96	33701.4
193	1114.81	32362
194	1111.71	31920.4
195	1088.55	32022.9
196	1105.58	33677.9
197	1116.88	31973.1
198	1111.71	32337.4
199	1117.92	32441
200	1112.74	32868.5
201	1114.8	33002.9
202	1113.77	33252
203	1115.84	32625.1
204	1111.71	31873.9
205	1114.81	32359
206	1116.88	33363.2
207	1111.71	33057.5
208	1107.61	32945.2
209	1111.71	32868.5
210	1107.61	32785.9
211	1111.71	32414.6
212	1104.56	32571.8
213	1109.66	32546.8
214	1116.88	32305
215	1112.74	32414.6
216	1115.84	32232.9
217	1111.71	32360.5
218	1108.63	32705.3
219	1112.74	33002.9
220	1107.61	33055.9
221	1135.88	33002.9
222	1111.71	32331.2
223	1104.56	32283.5
224	1106.59	33930.6
225	1116.88	33114
226	1115.84	33731.5
227	1113.77	32841.5
228	1105.58	33473.5
229	1107.61	32626.7
230	1114.81	33337
231	1113.77	33193.4
232	1121.04	33556.3
233	1116.88	34605.7
234	1139.11	32016.8
235	1110.68	33696.3
236	1113.77	33812.2
237	1115.84	33304.2
238	1110.68	33813.9
239	1114.8	32836.7
240	1108.63	32700.6
241	1110.68	32434.8
242	1114.8	33080.1
243	1110.68	32308.1
244	1115.84	32865.4
245	1108.63	31968.6
246	1111.71	32948.4
247	1107.61	33333.7
248	1117.92	32785.9
249	1108.63	32600
250	1110.68	32334.3
251	1104.56	32123
252	1112.74	32921.2
253	1127.35	32311.2
254	1126.3	32022.9
255	1117.92	32727.4
256	1110.68	32598.4
257	1121.04	32334.3
258	1113.77	32755.8
259	1114.81	32890.8
260	1109.66	32280.4
261	1106.59	32784.3
262	1110.68	32648.6
263	1109.66	32359
264	1109.66	32257.4
265	1110.68	33302.6
266	1116.88	35032.8
267	1133.74	32124.5
268	1112.74	31921.9
269	1107.61	32922.8
270	1114.81	32922.8
271	1111.71	32675.4
272	1114.81	32495.4
273	1108.63	32789.1
274	1109.66	32656.5
275	1117.92	33088.2
276	1113.77	32077.4
277	1114.81	32100.2
278	1112.74	33141.5
279	1110.68	32542.1
280	1101.52	33614.5
281	1120	33533.1
282	1116.88	32953.2
283	1110.68	33533.1
284	1112.74	33450.4
285	1108.63	33536.4
286	1109.66	33614.5
287	1114.8	33443.8
288	1115.84	33415.8
289	1115.84	33253.6
290	1113.77	33614.5
291	1118.96	32543.7
292	1122.09	33086.6
293	1088.55	33363.2
294	1113.77	33030.2
295	1105.58	32978.8
296	1108.63	33114
297	1120	33193.4
298	1114.8	32733.7
299	1112.74	33471.9
300	1107.61	33169.1
301	1111.71	33172.3
302	1100.51	32982
303	1113.77	34369
304	1114.8	32978.8
305	1108.63	33847.6
306	1116.88	32573.4
307	1107.61	32548.4
308	1109.66	32844.7
309	1115.84	32631.4
310	1113.77	32733.7
311	1118.96	33622.8
312	1117.92	32025.9
313	1107.61	33503.3
314	1110.68	32468.9
315	1110.68	32500
316	1107.61	33030.2
317	1110.68	32680.1
318	1111.71	33165.8
319	1162.24	33115.6
320	1120	33954.4
321	1104.56	33726.5
322	1114.8	33586.2
323	1109.66	33387.8
324	1106.59	33359.9
325	1111.71	33669.6
326	1111.71	33332.1
327	1107.61	32703.7
328	1105.58	32570.3
329	1113.77	32355.9
330	1108.63	32838.3
331	1112.74	32784.3
332	1132.67	33279.7
333	1113.77	32812.9
334	1111.71	33448.8
335	1108.63	33030.2
336	1113.77	32950
337	1120	32335.8
338	1118.96	33030.2
339	1106.59	32890.8
340	1109.66	32894
341	1104.56	32518.7
342	1107.61	32437.9
343	1111.71	33054.3
344	1116.88	32465.8
345	1112.74	32736.9
346	1110.68	32465.8
347	1108.63	32408.4
348	1116.88	32730.6
349	1108.64	33028.6
350	1108.63	33085
351	1113.77	33392.8
352	1121.05	32759
353	1107.61	32735.3
354	1108.63	32546.8
355	1111.71	32385.2
356	1112.74	32202.3
357	1110.68	32283.5
358	1107.61	33060.8
359	1108.63	32787.5
360	1111.71	32844.7
361	1110.68	32493.8
362	1107.61	33531.4
363	1100.51	32738.5
364	1110.68	32549.9
365	1124.19	32232.9
366	1116.88	33059.2
367	1110.68	32465.8
368	1107.61	32708.5
369	1111.71	33394.4
370	1114.8	32520.3
371	1111.71	32789.1
372	1113.77	32176.3
373	1101.52	32946.8
374	1104.56	33442.2
375	1112.74	33057.5
376	1116.88	32675.4
377	1110.68	32816.1
378	1096.5	32200.7
379	1112.74	32231.3
380	1106.59	32100.2
381	1117.92	32203.8
382	1109.66	31970.1
383	1109.66	33004.5
384	1109.66	33060.8
385	1114.81	33447.1
386	1107.61	31546.3
387	1112.74	32255.9
388	1109.66	32121.5
389	1114.8	32147.3
390	1108.63	32171.7
391	1089.54	32894
392	1108.63	32151.9
393	1110.68	32413.1
394	1110.68	32678.5
395	1107.61	32725.8
396	1105.57	32386.8
397	1108.63	32785.9
398	1112.74	32865.4
399	1109.66	32545.3
400	1112.74	33301
401	1114.81	32568.7
402	1105.57	33756.7
403	1107.61	32705.3
404	1130.54	32362
405	1115.84	32785.9
406	1108.63	33330.4
407	1110.68	33581.2
408	1109.66	32862.2
409	1110.68	33001.3
410	1112.74	33250.4
411	1107.61	33278.1
412	1115.84	32839.9
413	1106.59	33165.8
414	1108.63	32729
415	1109.66	32754.3
416	1113.77	32045.6
417	1130.54	32405.3
418	1108.63	32360.5
419	1106.59	31639
420	1106.59	31921.9
421	1117.92	31997.2
422	1113.77	31844
423	1116.88	32678.5
424	1105.57	31893.4
425	1111.71	32621.9
426	1107.61	31844
427	1112.74	32101.7
428	1103.54	32654.9
429	1109.66	32150.4
430	1093.5	31818.6
431	1105.57	32335.8
432	1110.68	32077.4
433	1107.61	32200.7
434	1114.8	32596.9
435	1104.56	32231.3
436	1108.63	32232.9
437	1122.09	32573.4
438	1120	32314.3
439	1113.77	32710
440	1111.71	33035
441	1107.61	32414.6
442	1107.61	32231.3
443	1107.61	33028.6
444	1112.74	32703.7
445	1115.84	32757.4
446	1107.61	33392.8
447	1103.54	33193.4
448	1107.61	32913.2
449	1118.96	33417.4
450	1123.14	32759
451	1105.57	32894
452	1105.57	32521.9
453	1099.51	32335.8
454	1113.77	31947.5
455	1111.71	31847
456	1116.88	32439.4
457	1107.61	32442.5
458	1105.57	31493.6
459	1103.54	32129.1
460	1102.53	32363.6
461	1110.68	32126
462	1108.63	31718.9
463	1085.6	32255.9
464	1108.63	32098.7
465	1109.66	31894.9
466	1114.8	31736.7
467	1108.63	32205.3
468	1110.68	31965.5
469	1111.71	31995.7
470	1109.66	31970.1
471	1110.68	31967
472	1109.66	32098.7
473	1109.66	32095.6
474	1105.57	31790.3
475	1102.53	31817.1
476	1083.64	31944.5
477	1113.77	32124.5
478	1104.56	32203.8
479	1111.71	32021.4
480	1114.8	32071.3
481	1104.56	31968.6
482	1113.77	32254.3
483	1116.88	31870.9
484	1104.56	31588.9
485	1107.61	31766.5
486	1107.61	31974.6
487	1113.77	31869.4
488	1116.88	31971.6
489	1122.09	31814.1
490	1116.88	32517.2
491	1105.57	31640.5
492	1102.53	31668.6
493	1105.57	31844
494	1112.74	31917.4
495	1113.77	31662.7
496	1110.68	32203.8
497	1108.63	31967
498	1110.68	31947.5
499	1107.61	32174.8
500	1113.77	32228.3
501	1111.71	32334.3
502	1157.77	32441
503	1109.66	32465.8
504	1109.66	32492.3
505	1114.8	32362
506	1110.68	32680.1
507	1109.66	32518.7
508	1105.58	31817.1
509	1100.51	32103.2
510	1106.59	32048.6
511	1110.68	31896.4
512	1109.66	32129.1
513	1111.71	31741.2
514	1102.53	32174.8
515	1129.47	32331.2
516	1120	31940
517	1110.68	32650.2
518	1107.61	32068.3
519	1108.63	32254.3
520	1104.56	31690.8
521	1111.71	31812.6
522	1110.68	31967
523	1111.71	31888.9
524	1106.59	32071.3
525	1105.58	31915.9
526	1111.71	32123
527	1106.59	32074.4
528	1111.71	31973.1
529	1114.8	32045.6
530	1105.58	32306.6
531	1100.51	31968.6
532	1111.71	32200.7
533	1112.74	32147.3
534	1112.74	31866.4
535	1126.3	31970.1
536	1105.57	31342.3
537	1104.56	31616.9
538	1107.61	31618.4
539	1111.71	31867.9
540	1103.54	32386.8
541	1111.71	31689.3
542	1103.54	31766.5
543	1102.53	31841
544	1115.84	31716
545	1107.61	32305
546	1115.84	31584.5
547	1104.56	31970.1
548	1115.84	32097.1
549	1102.53	31867.9
550	1114.8	32126
551	1106.59	31791.8
552	1107.61	31487.8
553	1106.59	31742.7
554	1109.66	31566.9
555	1112.74	31368.4
556	1103.54	31517
557	1112.74	31742.7
558	1106.59	31413.4
559	1117.92	31894.9
560	1101.52	31244.1
561	1099.51	31762
562	1107.61	31940
563	1098.5	32150.4
564	1101.52	32174.8
565	1109.66	32174.8
566	1108.63	32044.1
567	1103.54	32100.2
568	1117.92	32759
569	1110.68	32231.3
570	1106.59	31894.9
571	1106.59	32019.9
572	1113.77	32383.7
573	1107.61	32468.9
574	1086.58	32628.2
575	1106.59	32051.6
576	1101.52	31823.1
577	1108.63	31923.4
578	1106.59	32546.8
579	1109.66	31946
580	1111.71	31640.5
581	1106.59	32359
582	1110.68	31716
583	1110.68	31616.9
584	1121.04	31893.4
585	1106.59	32251.3
586	1108.63	32074.4
587	1133.74	32595.3
588	1101.52	32277.3
589	1106.59	32545.3
590	1107.61	32495.4
591	1110.68	32598.4
592	1112.74	31921.9
593	1104.56	32283.5
594	1110.68	31794.7
595	1114.81	32388.3
596	1106.59	32229.8
597	1105.57	32254.3
598	1103.54	32199.2
599	1105.57	32545.3
600	1131.6	32018.4
601	1114.8	32251.3
602	1111.71	31894.9
603	1106.59	31896.4
604	1111.71	32180.9
605	1107.61	31848.5
606	1113.77	32074.4
607	1102.53	31872.4
608	1102.53	31820.1
609	1104.56	31848.5
610	1102.53	31820.1
611	1111.71	32335.8
612	1112.74	32179.4
613	1107.61	32835.1
614	1114.81	32673.8
615	1105.57	32305
616	1101.52	32354.3
617	1121.04	32592.2
618	1109.66	32433.2
619	1109.66	32097.1
620	1118.96	32228.3
621	1104.56	32048.6
622	1101.52	31894.9
623	1109.66	32735.3
624	1113.77	32050.1
625	1113.77	31869.4
626	1107.61	32203.8
627	1099.51	32285
628	1111.71	32521.9
629	1112.74	32151.9
630	1103.54	32075.9
631	1106.59	32180.9
632	1105.58	31716
633	1114.81	32208.4
634	1117.92	32100.2
635	1113.77	32206.9
636	1112.74	32416.2
637	1110.68	32278.9
638	1102.53	31615.4
639	1107.61	32762.2
640	1115.84	32150.4
641	1105.57	32354.3
642	1100.51	31968.6
643	1102.53	31640.5
644	1102.53	32047.1
645	1113.77	32150.4
646	1087.57	32625.1
647	1113.77	32919.6
648	1109.66	32492.3
649	1109.66	32784.3
650	1110.68	32676.9
651	1109.66	32437.9
652	1107.61	33025.4
653	1103.54	32787.5
654	1102.53	32571.8
655	1105.57	32493.8
656	1122.09	32948.4
657	1110.68	32521.9
658	1114.8	32278.9
659	1084.62	32977.2
660	1107.61	32228.3
661	1104.56	33250.4
662	1117.92	32464.3
663	1115.84	32470.5
664	1106.59	32365.1
665	1108.63	33086.6
666	1106.59	33672.9
667	1105.57	32574.9
668	1111.71	32757.4
669	1108.63	32254.3
670	1106.59	32311.2
671	1108.63	32411.5
672	1124.19	32730.6
673	1117.92	33030.2
674	1103.54	32540.6
675	1110.68	32360.5
676	1105.58	32234.4
677	1103.54	31842.5
678	1108.63	32710
679	1108.63	31997.2
680	1107.61	33167.5
681	1113.77	32650.2
682	1100.51	32892.4
683	1107.61	32072.9
684	1112.74	32897.2
685	1161.12	32309.6
686	1106.59	33224.3
687	1102.53	33305.9
688	1106.59	32493.8
689	1104.56	32951.6
690	1113.77	32953.2
691	1110.68	32571.8
692	1104.56	32258.9
693	1101.52	32604.7
694	1107.61	32708.5
695	1109.66	33417.4
696	1117.92	32621.9
697	1102.53	32568.7
698	1125.24	32153.4
699	1102.53	32309.6
700	1105.57	32841.5
701	1113.77	33035
702	1110.68	32676.9
703	1112.74	32760.6
704	1108.63	32542.1
705	1109.66	32360.5
706	1105.57	32308.1
707	1112.74	32598.4
708	1103.54	32151.9
709	1105.57	32863.8
710	1105.57	32865.4
711	1108.63	32523.4
712	1120	32919.6
713	1105.57	32948.4
714	1111.71	32518.7
715	1106.59	32784.3
716	1108.63	32596.9
717	1109.66	32650.2
718	1128.41	32890.8
719	1115.84	32493.8
720	1106.59	32628.2
721	1100.51	32410
722	1103.54	32570.3
723	1111.71	32596.9
724	1105.57	32382.1
725	1108.63	32546.8
726	1108.63	32570.3
727	1109.66	32309.6
728	1098.5	32441
729	1114.8	32600
730	1112.74	32680.1
731	1111.71	31998.7
732	1100.51	32228.3
733	1098.5	32203.8
734	1110.68	32151.9
735	1102.53	31793.2
736	1110.68	32595.3
737	1107.61	32410
738	1105.58	33586.2
739	1104.56	32651.8
740	1107.61	33114
741	1104.56	32600
742	1108.63	32309.6
743	1101.52	33196.7
744	1085.6	34163
745	1107.61	33475.2
746	1105.57	34046.4
747	1108.63	33677.9
748	1113.77	33112.4
749	1104.56	34369
750	1107.61	34369
751	1117.92	34132.1
752	1116.88	34014
753	1110.68	34456.3
754	1108.64	33842.6
755	1103.54	33898.4
756	1103.55	34699.5
757	1094.5	33758.4
758	1110.68	33642.8
759	1105.57	33420.7
760	1106.59	33165.8
761	1114.8	33332.1
762	1103.54	32894
763	1105.57	33028.6
764	1108.63	32465.8
765	1110.68	33307.5
766	1108.63	32874.9
767	1106.59	33141.5
768	1117.92	33224.3
769	1104.56	33030.2
770	1146.72	32946.8
771	1106.59	32870.1
772	1103.54	32385.2
773	1107.61	32757.4
774	1109.66	33309.1
775	1111.71	33646.2
776	1106.59	33243.9
777	1101.52	33756.7
778	1104.56	33253.6
779	1116.88	33199.9
780	1102.53	33559.6
781	1111.71	33420.7
782	1109.66	33957.8
783	1128.41	33785.3
784	1102.53	32598.4
785	1117.92	32895.6
786	1110.68	32546.8
787	1102.53	32389.9
788	1103.54	33001.3
789	1102.53	32467.4
790	1110.68	32312.7
791	1114.8	32653.4
792	1113.77	32653.4
793	1113.77	32735.3
794	1107.61	32732.1
795	1108.63	33671.2
796	1102.53	32651.8
797	1117.92	32839.9
798	1101.52	33002.9
799	1103.54	33642.8
800	1108.63	32762.2
801	1107.61	33136.7
802	1106.59	32680.1
803	1126.3	32787.5
804	1112.74	32978.8
805	1108.63	33250.4
806	1108.63	33224.3
807	1109.66	32623.5
808	1115.84	33217.8
809	1106.59	32596.9
810	1110.68	33138.3
811	1099.51	33611.2
812	1108.63	32785.9
813	1113.77	33117.3
814	1113.77	32439.4
815	1106.59	33139.9
816	1113.77	32416.2
817	1113.77	32496.9
818	1110.68	32921.2
819	1111.71	33221.1
820	1106.59	32436.3
821	1111.71	33271.6
822	1104.56	33276.5
823	1103.54	32545.3
824	1112.74	32839.9
825	1112.74	33221.1
826	1121.04	32436.3
827	1101.52	33139.9
828	1100.51	32515.6
829	1083.64	32814.5
830	1114.8	32567.1
831	1109.66	32996.4
832	1111.71	33027
833	1113.77	32675.4
834	1106.59	33081.7
835	1111.71	33138.3
836	1109.66	32844.7
837	1110.68	32595.3
838	1107.61	32730.6
839	1105.57	33417.4
840	1107.61	33086.6
841	1105.58	32760.6
842	1082.67	33671.2
843	1109.66	33616.2
844	1102.53	32596.9
845	1107.61	32490.7
846	1112.74	33193.4
847	1112.74	33133.4
848	1105.58	32866.9
849	1114.8	33617.8
850	1111.71	33221.1
851	1099.51	32464.3
852	1105.57	33279.7
853	1110.68	32464.3
854	1106.59	32490.7
855	1127.35	32787.5
856	1104.56	32467.4
857	1102.53	32546.8
858	1112.74	32763.8
859	1112.74	32357.4
860	1105.58	32950
861	1105.57	32306.6
862	1111.71	32789.1
863	1105.58	32812.9
864	1112.74	33089.8
865	1095.5	33086.6
866	1108.63	33817.3
867	1100.51	33001.3
868	1158.88	32759
869	1114.81	33387.8
870	1112.74	33278.1
871	1109.66	33248.7
872	1110.68	33138.3
873	1105.58	33086.6
874	1106.59	33534.7
875	1101.52	32490.7
876	1107.61	33612.8
877	1106.59	34545.8
878	1107.61	33419.1
879	1105.58	34552.8
880	1109.66	33612.8
881	1113.77	33359.9
882	1110.68	32648.6
883	1102.53	32948.4
884	1104.56	33001.3
885	1106.59	32975.6
886	1114.8	33247.1
887	1106.59	33002.9
888	1104.56	32811.3
889	1103.54	33080.1
890	1102.53	32836.7
891	1106.59	32436.3
892	1105.57	32490.7
893	1110.68	32978.8
894	1106.59	33033.4
895	1107.61	33030.2
896	1110.68	32868.5
897	1112.74	33674.6
898	1107.61	33276.5
899	1110.68	33361.6
900	1103.54	33386.2
901	1122.09	33361.6
902	1106.59	33358.3
903	1108.63	33138.3
904	1111.71	33672.9
905	1107.61	33333.7
906	1104.56	33114
907	1109.66	33703
908	1112.74	33639.5
909	1103.54	32865.4
910	1108.63	33671.2
911	1104.56	33221.1
912	1101.52	32781.2
913	1111.71	33304.2
914	1116.88	32760.6
915	1112.74	33217.8
916	1102.53	33193.4
917	1104.56	33699.7
918	1108.63	33726.5
919	1104.56	32841.5
920	1111.71	32489.1
921	1105.57	34133.8
922	1100.51	33304.2
923	1100.51	32755.8
924	1104.56	33669.6
925	1122.09	33556.3
926	1105.57	32918
927	1087.57	33389.5
928	1109.66	33900.1
929	1103.54	32785.9
930	1103.54	32596.9
931	1108.63	32705.3
932	1104.56	32464.3
933	1112.74	32706.9
934	1105.57	32974
935	1106.59	33582.9
936	1109.66	32919.6
937	1107.61	33785.3
938	1107.61	32673.8
939	1100.51	33110.8
940	1100.51	33222.7
941	1104.56	33114
942	1110.68	32676.9
943	1104.56	32359
944	1103.54	32894
945	1111.71	32733.7
946	1103.54	33415.8
947	1108.63	32978.8
948	1101.52	32733.7
949	1104.56	33059.2
950	1107.61	33089.8
951	1112.74	32975.6
952	1106.59	32600
953	1140.19	33059.2
954	1110.68	32127.5
955	1098.5	32732.1
956	1103.54	33195
957	1100.51	33143.1
958	1109.66	32841.5
959	1105.58	32814.5
960	1103.54	32490.7
961	1109.66	32441
962	1110.68	32621.9
963	1105.57	33052.7
964	1110.68	33304.2
965	1113.77	32838.3
966	1118.96	33932.3
967	1104.56	33559.6
968	1097.5	33138.3
969	1104.56	33363.2
970	1108.63	32548.4
971	1107.61	33278.1
972	1102.53	32816.1
973	1102.53	32784.3
974	1103.54	32784.3
975	1109.66	32439.4
976	1104.56	32464.3
977	1096.5	32972.4
978	1103.54	32784.3
979	1104.56	32703.7
980	1104.56	32676.9
981	1105.57	32785.9
982	1103.54	32232.9
983	1112.74	32838.3
984	1106.59	32442.5
985	1106.59	32254.3
986	1125.24	32518.7
987	1106.59	32892.4
988	1101.52	32334.3
989	1104.56	32789.1
990	1100.51	32205.3
991	1103.54	32628.2
992	1112.74	32600
993	1105.57	32700.6
994	1109.66	33002.9
995	1100.51	33114
996	1103.54	32650.2
997	1109.66	32334.3
998	1112.74	32148.9
999	1112.74	31842.5
1000	1105.58	32946.8
1001	1106.59	32411.5
1002	1102.53	32229.8
1003	1108.63	32868.5
1004	1105.57	32626.7
1005	1112.74	32027.4
1006	1108.63	32306.6
1007	1100.51	32075.9
1008	1098.5	32545.3
1009	1117.92	32975.6
1010	1111.71	32570.3
1011	1105.57	32199.2
1012	1084.62	32760.6
1013	1103.54	32306.6
1014	1102.53	32760.6
1015	1111.71	32521.9
1016	1112.74	32416.2
1017	1109.66	32521.9
1018	1100.51	32286.6
1019	1107.61	32787.5
1020	1108.63	32231.3
1021	1109.66	32626.7
1022	1102.53	31818.6
1023	1105.57	32464.3
1024	1098.5	32487.6
1025	1089.54	32436.3
1026	1107.61	32044.1
1027	1100.51	31965.5
1028	1107.61	32252.8
1029	1106.59	32439.4
1030	1101.52	32254.3
1031	1114.8	32548.4
1032	1114.8	32200.7
1033	1104.56	32465.8
1034	1109.66	32518.7
1035	1098.5	32385.2
1036	1096.5	31970.1
1037	1110.68	32863.8
1038	1127.35	32153.4
1039	1104.56	31593.3
1040	1101.52	31869.4
1041	1113.77	32411.5
1042	1102.53	31738.2
1043	1108.63	32145.8
1044	1105.57	32703.7
1045	1111.71	31970.1
1046	1100.51	31662.7
1047	1105.57	31790.3
1048	1112.74	31634.6
1049	1106.59	31992.7
1050	1106.59	32202.3
1051	1166.76	31812.6
1052	1103.54	32123
1053	1111.71	31839.5
1054	1113.77	32048.6
1055	1107.61	31465.9
1056	1110.68	31920.4
1057	1110.68	32124.5
1058	1101.52	32464.3
1059	1108.63	32199.2
1060	1101.52	31893.4
1061	1108.63	31863.4
1062	1105.57	32570.3
1063	1107.61	32072.9
1064	1113.77	32171.7
1065	1109.66	32044.1
1066	1108.63	32459.6
1067	1107.61	32489.1
1068	1100.51	32176.3
1069	1107.61	32301.9
1070	1099.51	32334.3
1071	1112.74	32406.9
1072	1106.59	32202.3
1073	1101.52	32200.7
1074	1104.56	33049.5
1075	1105.57	31973.1
1076	1110.68	32072.9
1077	1109.66	32439.4
1078	1107.61	32048.6
1079	1103.54	32385.2
1080	1103.54	32127.5
1081	1101.52	32126
1082	1112.74	32045.6
1083	1101.52	32280.4
1084	1115.84	32255.9
1085	1103.54	32757.4
1086	1102.53	32255.9
1087	1106.59	32648.6
1088	1110.68	31742.7
1089	1101.52	32838.3
1090	1103.54	32729
1091	1096.5	32601.6
1092	1102.53	32383.7
1093	1112.74	32600
1094	1104.56	32362
1095	1108.63	32790.7
1096	1108.63	32598.4
1097	1102.53	32493.8
1098	1108.63	32331.2
1099	1103.54	32203.8
1100	1103.54	32919.6
1101	1104.56	32306.6
1102	1103.54	32784.3
1103	1100.51	32838.3
1104	1113.77	32866.9
1105	1102.53	33028.6
1106	1112.74	32732.1
1107	1105.57	33031.8
1108	1106.59	32410
1109	1103.54	32439.4
1110	1083.64	32383.7
1111	1108.63	33191.8
1112	1102.53	32468.9
1113	1108.63	32784.3
1114	1107.61	33250.4
1115	1105.57	32972.4
1116	1104.56	32277.3
1117	1112.74	33222.7
1118	1112.74	32676.9
1119	1106.59	32757.4
1120	1105.57	32916.4
1121	1114.8	32437.9
1122	1112.74	32600
1123	1092.51	32918
1124	1099.51	32148.9
1125	1097.5	32945.2
1126	1104.56	32620.4
1127	1104.56	32252.8
1128	1109.66	32785.9
1129	1108.63	32542.1
1130	1096.5	32461.2
1131	1104.56	32408.4
1132	1111.71	32305
1133	1107.61	32730.6
1134	1109.66	33415.8
1135	1104.56	32357.4
1136	1138.03	32518.7
1137	1103.54	32808.1
1138	1108.63	32514.1
1139	1104.56	32252.8
1140	1101.52	32173.2
1141	1101.52	32355.9
1142	1101.52	32095.6
1143	1104.56	32282
1144	1107.61	31894.9
1145	1104.56	33109.2
1146	1104.56	33639.5
1147	1103.54	33671.2
1148	1099.5	33584.5
1149	1117.92	33442.2
1150	1105.57	32946.8
1151	1111.71	32897.2
1152	1104.56	32787.5
1153	1107.61	32543.7
1154	1104.56	32124.5
1155	1114.81	32493.8
1156	1104.56	33279.7
1157	1101.52	31946
1158	1098.5	32416.2
1159	1109.66	31923.4
1160	1107.61	31793.2
1161	1107.61	31971.6
1162	1102.53	32871.7
1163	1111.71	31918.9
1164	1100.51	31763.5
1165	1099.51	31441.1
1166	1110.68	31337.9
1167	1104.56	31742.7
1168	1103.54	31920.4
1169	1126.3	31492.1
1170	1110.68	31994.2
1171	1112.74	31441.1
1172	1104.56	31416.3
1173	1101.52	32467.4
1174	1112.74	31943
1175	1104.56	32517.2
1176	1104.56	31869.4
1177	1113.77	32411.5
1178	1110.68	33085
1179	1101.52	31766.5
1180	1100.51	31765
1181	1103.54	33083.3
1182	1115.84	34010.6
1183	1111.71	32280.4
1184	1110.68	32439.4
1185	1106.59	32258.9
1186	1104.56	31845.5
1187	1097.5	32075.9
1188	1115.84	32359
1189	1107.61	33304.2
1190	1105.57	33030.2
1191	1098.5	32228.3
1192	1099.51	32785.9
1193	1107.61	32626.7
1194	1101.52	32757.4
1195	1083.64	32383.7
1196	1107.61	32675.4
1197	1096.5	32203.8
1198	1100.51	33139.9
1199	1104.56	33558
1200	1112.74	34521.2
1201	1098.5	32127.5
1202	1101.52	32408.4
1203	1102.53	32623.5
1204	1098.5	33328.8
1205	1105.58	32520.3
1206	1111.71	32414.6
1207	1103.54	33279.7
1208	1103.55	33198.3
1209	1112.74	33930.6
1210	1099.51	32464.3
1211	1112.74	31820.1
1212	1104.56	31695.2
1213	1103.54	32337.4
1214	1109.66	32975.6
1215	1107.61	32946.8
1216	1115.84	32465.8
1217	1105.58	32311.2
1218	1108.63	32130.6
1219	1108.63	31995.7
1220	1099.51	32518.7
1221	1127.35	32574.9
1222	1117.92	32651.8
1223	1100.51	32868.5
1224	1107.61	32332.7
1225	1108.63	32729
1226	1101.52	32702.2
1227	1110.68	32571.8
1228	1097.5	32710
1229	1109.66	32710
1230	1100.51	31568.4
1231	1105.57	32629.8
1232	1099.51	33002.9
1233	1113.77	32784.3
1234	1164.5	33196.7
1235	1104.56	33473.5
1236	1108.63	33387.8
1237	1103.54	33302.6
1238	1104.56	33412.5
1239	1115.84	33278.1
1240	1107.61	33361.6
1241	1098.5	33729.8
1242	1101.52	33221.1
1243	1102.53	33701.4
1244	1107.61	33222.7
1245	1107.61	33250.4
1246	1105.57	33057.5
1247	1109.66	32759
1248	1105.57	33389.5
1249	1098.5	32650.2
1250	1110.68	32416.2
1251	1107.61	33327.1
1252	1102.53	32977.2
1253	1112.74	32283.5
1254	1108.63	32277.3
1255	1103.54	32148.9
1256	1112.74	32621.9
1257	1101.52	32255.9
1258	1104.56	32177.8
1259	1103.54	32729
1260	1102.53	32676.9
1261	1112.74	33001.3
1262	1102.53	33813.9
1263	1111.71	32865.4
1264	1108.63	32650.2
1265	1109.66	32863.8
1266	1106.59	32998
1267	1124.19	33162.6
1268	1097.5	32809.7
1269	1105.57	33556.3
1270	1096.5	32754.3
1271	1101.52	33330.4
1272	1110.68	33219.4
1273	1112.74	33898.4
1274	1108.63	33271.6
1275	1100.51	32274.3
1276	1106.59	33381.3
1277	1102.53	32865.4
1278	1107.61	32199.2
1279	1108.63	32699
1280	1100.51	32277.3
1281	1112.74	32068.3
1282	1103.54	31612.5
1283	1111.71	31839.5
1284	1103.54	31686.3
1285	1111.71	31965.5
1286	1107.61	32171.7
1287	1106.59	32041
1288	1101.52	31716
1289	1115.84	32462.7
1290	1108.63	32940.4
1291	1109.66	32782.8
1292	1100.51	32970.8
1293	1080.72	31815.6
1294	1102.53	31664.1
1295	1100.51	31537.5
1296	1112.74	31710
1297	1109.66	31611
1298	1107.61	31736.7
1299	1098.5	32249.7
1300	1110.68	32489.1
1301	1106.59	32647.1
1302	1104.56	32894
1303	1103.54	32223.7
1304	1101.52	31713
1305	1105.57	32805
1306	1106.59	32702.2
1307	1105.57	32021.4
1308	1099.5	32408.4
1309	1101.52	32462.7
1310	1105.57	32280.4
1311	1103.54	32072.9
1312	1102.53	31689.3
1313	1095.5	32199.2
1314	1109.66	31642
1315	1103.54	32095.6
1316	1100.51	31815.6
1317	1116.88	32841.5
1318	1108.63	32280.4
1319	1132.67	32283.5
1320	1106.59	31664.1
1321	1110.68	32889.2
1322	1101.52	31742.7
1323	1109.66	31664.1
1324	1105.57	32918
1325	1104.56	32542.1
1326	1096.5	31687.8
1327	1101.52	32251.3
1328	1113.77	31943
1329	1103.54	32246.7
1330	1110.68	31661.2
1331	1109.66	32433.2
1332	1107.61	33054.3
1333	1108.63	32755.8
1334	1111.71	32352.8
1335	1103.54	31612.5
1336	1108.63	32892.4
1337	1105.57	32595.3
1338	1106.59	32329.7
1339	1110.68	33440.5
1340	1099.51	32673.8
1341	1104.56	32886.1
1342	1108.63	32752.7
1343	1100.51	32593.7
1344	1103.54	32835.1
1345	1109.66	33356.6
1346	1109.66	32754.3
1347	1102.53	32725.8
1348	1102.53	32042.5
1349	1102.53	32196.2
1350	1105.57	32223.7
1351	1107.61	32092.6
1352	1123.14	31738.2
1353	1117.92	32194.6
1354	1101.52	31864.9
1355	1109.66	32124.5
1356	1108.63	31891.9
1357	1114.8	31967
1358	1103.54	32673.8
1359	1099.5	32305
1360	1101.52	32434.8
1361	1104.56	32647.1
1362	1109.66	32865.4
1363	1102.53	32148.9
1364	1103.54	32147.3
1365	1098.5	32359
1366	1101.52	31687.8
1367	1114.8	32200.7
1368	1108.63	32759
1369	1104.56	32520.3
1370	1105.58	32171.7
1371	1103.54	32434.8
1372	1102.53	31760.5
1373	1106.59	31787.3
1374	1103.54	31861.9
1375	1107.61	31992.7
1376	1109.66	31842.5
1377	1102.53	31739.7
1378	1073.96	32565.6
1379	1110.68	33054.3
1380	1101.52	32699
1381	1103.54	32568.7
1382	1100.51	32670.7
1383	1100.51	31890.4
1384	1115.84	32489.1
1385	1108.63	33169.1
1386	1107.61	33167.5
1387	1104.56	31941.5
1388	1096.5	31941.5
1389	1101.52	32072.9
1390	1110.68	32360.5
1391	1103.54	32730.6
1392	1108.63	31739.7
1393	1101.52	31941.5
1394	1098.5	32647.1
1395	1110.68	31971.6
1396	1108.63	31890.4
1397	1111.71	32542.1
1398	1106.59	32762.2
1399	1099.51	31943
1400	1104.56	32275.8
1401	1109.66	31614
1402	1105.57	32410
1403	1103.54	32200.7
1404	1127.35	32329.7
1405	1101.52	32461.2
1406	1101.52	32408.4
1407	1106.59	32699
1408	1101.52	32303.5
1409	1104.56	32405.3
1410	1105.58	31890.4
1411	1096.5	32592.2
1412	1108.63	31967
1413	1114.8	32406.9
1414	1094.5	32225.2
1415	1105.57	31861.9
1416	1098.5	31970.1
1417	1158.88	32277.3
1418	1115.84	32145.8
1419	1106.59	31938.5
1420	1108.63	32408.4
1421	1111.71	32328.1
1422	1101.52	32461.2
1423	1113.77	32071.3
1424	1105.57	32437.9
1425	1101.52	32308.1
1426	1100.51	32568.7
1427	1097.5	32303.5
1428	1103.54	32021.4
1429	1114.8	32123
1430	1110.68	32145.8
1431	1112.74	32119.9
1432	1099.5	32593.7
1433	1107.61	32355.9
1434	1104.56	31793.2
1435	1112.74	32176.3
1436	1099.51	32278.9
1437	1098.5	32176.3
1438	1102.53	31920.4
1439	1104.56	32148.9
1440	1107.61	31917.4
1441	1106.59	32176.3
1442	1100.51	32414.6
1443	1100.51	31967
1444	1104.56	32150.4
1445	1111.71	32329.7
1446	1111.71	32331.2
1447	1102.53	31923.4
1448	1106.59	32097.1
1449	1099.51	32177.8
1450	1113.77	32673.8
1451	1109.66	31917.4
1452	1106.59	32357.4
1453	1113.77	32570.3
1454	1108.63	32226.7
1455	1105.58	32651.8
1456	1101.52	32833.5
1457	1111.71	32625.1
1458	1104.56	32650.2
1459	1106.59	32436.3
1460	1103.54	32357.4
1461	1097.5	32439.4
1462	1103.54	32075.9
1463	1099.5	32467.4
1464	1114.8	32571.8
1465	1105.57	31917.4
1466	1101.52	33721.5
1467	1104.56	32357.4
1468	1103.54	32787.5
1469	1112.74	33107.6
1470	1105.58	32199.2
1471	1099.51	32380.6
1472	1102.53	32042.5
1473	1098.5	32754.3
1474	1115.84	32781.2
1475	1106.59	32278.9
1476	1088.55	33225.9
1477	1099.51	32254.3
1478	1099.5	32593.7
1479	1104.56	32329.7
1480	1108.63	32332.7
1481	1106.59	32335.8
1482	1101.52	32977.2
1483	1105.58	32625.1
1484	1108.63	32383.7
1485	1113.77	33055.9
1486	1105.57	32512.5
1487	1104.56	32068.3
1488	1105.57	32306.6
1489	1112.74	32593.7
1490	1102.53	32202.3
1491	1105.57	32781.2
1492	1103.54	31838
1493	1101.52	33107.6
1494	1101.52	32571.8
1495	1098.5	32784.3
1496	1109.66	32308.1
1497	1111.71	32283.5
1498	1113.77	31890.4
1499	1105.58	33055.9
1500	1102.53	32439.4
1501	1104.56	32542.1
1502	1142.36	32383.7
1503	1107.61	32388.3
1504	1100.51	32785.9
1505	1096.5	32759
1506	1100.51	32811.3
1507	1108.63	32600
1508	1100.51	32490.7
1509	1098.5	32202.3
1510	1104.56	32836.7
1511	1106.59	32705.3
1512	1099.51	33002.9
1513	1109.66	32727.4
1514	1112.74	32678.5
1515	1107.61	32706.9
1516	1097.5	32865.4
1517	1097.5	32860.6
1518	1106.59	32811.3
1519	1105.57	32439.4
1520	1101.52	32332.7
1521	1107.61	32517.2
1522	1112.74	32385.2
1523	1104.56	32922.8
1524	1105.57	32782.8
1525	1104.56	33310.8
1526	1098.5	32974
1527	1103.54	32678.5
1528	1101.52	32814.5
1529	1111.71	32921.2
1530	1113.77	33250.4
1531	1105.57	32436.3
1532	1106.59	32676.9
1533	1101.52	33030.2
1534	1099.51	32970.8
1535	1120	32226.7
1536	1114.81	32706.9
1537	1107.61	32650.2
1538	1100.51	32459.6
1539	1097.5	32839.9
1540	1097.5	31841
1541	1113.77	32593.7
1542	1106.59	32176.3
1543	1109.66	31667.1
1544	1108.63	33025.4
1545	1102.53	32199.2
1546	1104.56	32781.2
1547	1110.68	32543.7
1548	1107.61	32252.8
1549	1110.68	32811.3
1550	1103.54	32145.8
1551	1105.58	32489.1
1552	1111.71	32355.9
1553	1103.54	32359
1554	1110.68	32305
1555	1107.61	32650.2
1556	1101.52	32865.4
1557	1101.52	32202.3
1558	1109.66	33081.7
1559	1105.57	32675.4
1560	1104.56	33750
1561	1073.96	32621.9
1562	1103.54	31959.5
1563	1109.66	32744.8
1564	1103.54	32225.2
1565	1113.77	32383.7
1566	1101.52	32148.9
1567	1101.52	32673.8
1568	1103.54	32044.1
1569	1112.74	32618.8
1570	1112.74	32593.7
1571	1105.57	32251.3
1572	1094.5	32919.6
1573	1100.51	32303.5
1574	1100.51	31342.3
1575	1108.63	31815.6
1576	1107.61	32199.2
1577	1103.54	31611
1578	1103.54	31864.9
1579	1100.51	31765
1580	1113.77	31612.5
1581	1115.84	31640.5
1582	1106.59	31169.5
1583	1100.51	31489.2
1584	1097.5	31739.7
1585	1105.57	31940
1586	1103.54	31763.5
1587	1135.88	32142.8
1588	1106.59	31586
1589	1101.52	31914.4
1590	1101.52	31584.5
1591	1107.61	32784.3
1592	1105.57	31609.5
1593	1108.63	32331.2
1594	1100.51	32592.2
1595	1100.51	31662.7
1596	1099.51	32147.3
1597	1103.54	31766.5
1598	1099.51	32648.6
1599	1111.71	31815.6
1600	1160	32464.3
1601	1108.63	32151.9
1602	1110.68	32044.1
1603	1110.68	31967
1604	1102.53	32148.9
1605	1106.59	31365.5
1606	1101.52	31584.5
1607	1092.51	31965.5
1608	1105.57	31458.6
1609	1103.54	31662.7
1610	1103.54	32406.9
1611	1099.51	32998
1612	1101.52	31611
1613	1105.57	31587.5
1614	1112.74	32223.7
1615	1096.5	31640.5
1616	1103.54	31866.4
1617	1103.54	32077.4
1618	1099.51	32050.1
1619	1120	31791.8
1620	1108.63	31614
1621	1104.56	31664.1
1622	1101.52	31944.5
1623	1103.54	31894.9
1624	1103.54	31667.1
1625	1108.63	32071.3
1626	1106.59	32252.8
1627	1105.57	32282
1628	1100.51	31714.5
1629	1104.56	31668.6
1630	1102.53	31643.5
1631	1107.61	32335.8
1632	1110.68	32254.3
1633	1122.09	32439.4
1634	1107.61	31866.4
1635	1103.54	32021.4
1636	1107.61	32151.9
1637	1101.52	32231.3
1638	1099.5	31946
1639	1103.54	32518.7
1640	1098.5	32051.6
1641	1099.5	32359
1642	1107.61	32254.3
1643	1110.68	32467.4
1644	1107.61	32069.8
1645	1107.61	31863.4
1646	1099.51	32759
1647	1108.63	32025.9
1648	1108.63	32150.4
1649	1103.54	32311.2
1650	1105.57	31817.1
1651	1099.5	31940
1652	1106.59	32022.9
1653	1112.74	32411.5
1654	1109.66	31994.2
1655	1112.74	32517.2
1656	1106.59	31968.6
1657	1108.63	31818.6
1658	1109.66	32042.5
1659	1089.54	31888.9
1660	1104.56	31742.7
1661	1097.5	32305
1662	1099.5	32150.4
1663	1098.5	32386.8
1664	1113.77	31664.1
1665	1099.51	32437.9
1666	1109.66	32308.1
1667	1108.63	32025.9
1668	1100.51	32729
1669	1099.51	32176.3
1670	1112.74	31841
1671	1102.53	32069.8
1672	1112.74	32019.9
1673	1102.53	32022.9
1674	1094.5	32643.9
1675	1114.8	31888.9
1676	1101.52	32042.5
1677	1108.63	32018.4
1678	1103.54	32147.3
1679	1099.51	32781.2
1680	1106.59	32072.9
1681	1112.74	32097.1
1682	1102.53	31998.7
1683	1108.63	32202.3
1684	1093.5	31689.3
1685	1131.6	32568.7
1686	1105.57	32148.9
1687	1108.63	32305
1688	1104.56	32408.4
1689	1100.51	31997.2
1690	1107.61	32015.3
1691	1103.54	31788.8
1692	1099.5	32124.5
1693	1111.71	33054.3
1694	1099.51	32436.3
1695	1105.58	33219.4
1696	1101.52	32942
1697	1110.68	32539
1698	1106.59	32492.3
1699	1107.61	31637.6
1700	1101.52	31917.4
1701	1100.51	32071.3
1702	1109.66	31943
1703	1103.54	31836.5
1704	1099.51	32410
1705	1114.8	31912.9
1706	1101.52	32119.9
1707	1099.51	32461.2
1708	1099.51	32223.7
1709	1116.88	32437.9
1710	1106.59	31911.4
1711	1109.66	32305
1712	1103.54	32620.4
1713	1109.66	32623.5
1714	1105.57	32148.9
1715	1110.68	31713
1716	1098.5	32408.4
1717	1102.53	32151.9
1718	1122.09	32018.4
1719	1104.56	32044.1
1720	1109.66	32411.5
1721	1112.74	32018.4
1722	1107.61	31998.7
1723	1109.66	32027.4
1724	1100.51	32176.3
1725	1104.56	32071.3
1726	1108.63	31991.2
1727	1101.52	32095.6
1728	1101.52	32948.4
1729	1102.53	32863.8
1730	1096.5	32702.2
1731	1108.63	32755.8
1732	1109.66	32179.4
1733	1109.66	32174.8
1734	1104.56	32648.6
1735	1099.51	33028.6
1736	1099.5	33302.6
1737	1113.77	31815.6
1738	1110.68	32044.1
1739	1103.54	32282
1740	1092.51	32022.9
1741	1103.54	32044.1
1742	1101.52	32272.7
1743	1101.52	32431.7
1744	1079.75	32651.8
1745	1106.59	32150.4
1746	1108.63	32127.5
1747	1103.54	31817.1
1748	1112.74	32148.9
1749	1102.53	32047.1
1750	1104.56	32359
1751	1107.61	32254.3
1752	1100.51	32151.9
1753	1092.51	32282
1754	1108.63	32759
1755	1103.54	32147.3
1756	1106.59	32461.2
1757	1099.5	33081.7
1758	1100.51	32833.5
1759	1107.61	32223.7
1760	1115.84	32199.2
1761	1101.52	31888.9
1762	1106.59	32385.2
1763	1097.5	32202.3
1764	1103.54	32126
1765	1111.71	32332.7
1766	1099.51	31765
1767	1107.61	32306.6
1768	1102.53	32252.8
1769	1104.56	32647.1
1770	1138.03	31991.2
1771	1109.66	32509.4
1772	1098.5	32124.5
1773	1100.51	32277.3
1774	1102.53	32672.2
1775	1106.59	32408.4
1776	1103.54	32252.8
1777	1103.54	32254.3
1778	1106.59	32727.4
1779	1108.63	32072.9
1780	1099.51	31817.1
1781	1100.51	32072.9
1782	1107.61	32019.9
1783	1152.22	32487.6
1784	1112.74	32487.6
1785	1104.56	32436.3
1786	1103.54	32865.4
1787	1107.61	31917.4
1788	1100.51	32650.2
1789	1104.56	31970.1
1790	1099.51	32811.3
1791	1106.59	32411.5
1792	1105.57	32357.4
1793	1111.71	32705.3
1794	1107.61	32806.5
1795	1101.52	32251.3
1796	1104.56	32357.4
1797	1106.59	32863.8
1798	1098.5	32918
1799	1101.52	32729
1800	1103.54	32329.7
1801	1101.52	32277.3
1802	1102.53	32487.6
1803	1112.74	32223.7
1804	1100.51	31941.5
1805	1103.54	31791.8
1806	1101.52	32789.1
1807	1098.5	32360.5
1808	1102.53	31665.6
1809	1103.54	31944.5
1810	1108.63	31917.4
1811	1099.51	32151.9
1812	1105.57	32200.7
1813	1101.52	31565.4
1814	1101.52	31940
1815	1109.66	32464.3
1816	1118.96	31992.7
1817	1104.56	31711.5
1818	1107.61	31787.3
1819	1099.5	32019.9
1820	1107.61	32042.5
1821	1106.59	32068.3
1822	1106.59	32022.9
1823	1104.56	31991.2
1824	1101.52	31436.7
1825	1105.57	32144.3
1826	1105.57	31684.8
1827	1113.77	32998
1828	1105.57	32119.9
1829	1102.53	31242.7
1830	1103.54	31867.9
1831	1096.5	32072.9
1832	1116.88	31559.5
1833	1104.56	32643.9
1834	1105.57	31812.6
1835	1103.54	32171.7
1836	1104.56	31835
1837	1097.5	31995.7
1838	1111.71	31439.6
1839	1109.66	31611
1840	1103.54	31863.4
1841	1100.51	32200.7
1842	1076.85	31464.4
1843	1105.57	31793.2
1844	1096.5	32354.3
1845	1102.53	31968.6
1846	1108.63	31888.9
1847	1097.5	31941.5
1848	1102.53	31994.2
1849	1116.88	32047.1
1850	1110.68	32306.6
1851	1100.51	31944.5
1852	1103.54	32623.5
1853	1099.51	32177.8
1854	1097.5	31689.3
1855	1120	31588.9
1856	1108.63	32126
1857	1110.68	32592.2
1858	1102.53	32621.9
1859	1101.52	32255.9
1860	1109.66	32335.8
1861	1108.63	32465.8
1862	1095.5	32045.6
1863	1110.68	32174.8
1864	1101.52	32510.9
1865	1096.5	32068.3
1866	1102.53	32999.6
1867	1111.71	31839.5
1868	1126.3	32150.4
1869	1100.51	32593.7
1870	1101.52	32282
1871	1100.51	31839.5
1872	1107.61	31711.5
1873	1103.54	32700.6
1874	1102.53	32755.8
1875	1098.5	32757.4
1876	1094.5	33359.9
1877	1106.59	33384.6
1878	1105.57	32647.1
1879	1104.56	32249.7
1880	1103.54	32332.7
1881	1104.56	32406.9
1882	1104.56	33080.1
1883	1099.5	33219.4
1884	1098.5	31891.9
1885	1094.5	32047.1
1886	1099.51	32515.6
1887	1101.52	31888.9
1888	1126.3	32643.9
1889	1108.63	32305
1890	1106.59	32782.8
1891	1102.53	32865.4
1892	1102.53	32199.2
1893	1103.54	32779.6
1894	1111.71	32305
1895	1100.51	32436.3
1896	1098.5	32806.5
1897	1097.5	32148.9
1898	1106.59	32461.2
1899	1098.5	31965.5
1900	1097.5	31866.4
1901	1126.3	32411.5
1902	1105.57	31994.2
1903	1099.51	32097.1
1904	1107.61	31946
1905	1113.77	31866.4
1906	1105.57	31866.4
1907	1100.51	31665.6
1908	1102.53	31997.2
1909	1097.5	32045.6
1910	1103.54	32732.1
1911	1103.54	32382.1
1912	1100.51	33358.3
1913	1107.61	32836.7
1914	1095.5	33165.8
1915	1105.57	32543.7
1916	1109.66	33496.7
1917	1105.57	32517.2
1918	1099.51	32675.4
1919	1101.52	32808.1
1920	1101.52	32174.8
1921	1105.58	32730.6
1922	1105.57	32565.6
1923	1096.5	33412.5
1924	1106.59	31639
1925	1105.57	32382.1
1926	1101.52	34101.2
1927	1079.75	33840.9
1928	1109.66	32785.9
1929	1095.5	32462.7
1930	1101.52	33278.1
1931	1097.5	32977.2
1932	1099.51	32179.4
1933	1113.77	32623.5
1934	1109.66	32836.7
1935	1110.68	32593.7
1936	1095.5	32863.8
1937	1101.52	32835.1
1938	1099.51	33332.1
1939	1107.61	32570.3
1940	1105.58	32123
1941	1104.56	33196.7
1942	1097.5	32332.7
1943	1100.51	31971.6
1944	1110.68	32711.6
1945	1109.66	32176.3
1946	1110.68	32021.4
1947	1104.56	32628.2
1948	1102.53	32386.8
1949	1101.52	33138.3
1950	1112.74	32174.8
1951	1102.53	32148.9
1952	1105.57	32229.8
1953	1140.19	32439.4
1954	1099.51	32545.3
1955	1103.54	33085
1956	1098.5	32678.5
1957	1106.59	32972.4
1958	1104.56	32543.7
1959	1099.51	32705.3
1960	1100.51	33055.9
1961	1109.66	33141.5
1962	1108.63	33363.2
1963	1098.5	33112.4
1964	1099.51	32280.4
1965	1098.5	32461.2
1966	1139.11	33387.8
1967	1108.63	33896.7
1968	1102.53	32355.9
1969	1102.53	32436.3
1970	1101.52	32283.5
1971	1104.56	32255.9
1972	1111.71	31793.2
1973	1104.56	32787.5
1974	1098.5	32229.8
1975	1099.51	32075.9
1976	1092.51	32732.1
1977	1099.51	32545.3
1978	1111.71	32229.8
1979	1107.61	32571.8
1980	1109.66	33115.6
1981	1101.52	32974
1982	1101.52	32596.9
1983	1106.59	33141.5
1984	1103.54	33221.1
1985	1102.53	32464.3
1986	1111.71	32999.6
1987	1092.51	33247.1
1988	1101.52	32278.9
1989	1108.63	32625.1
1990	1106.59	32838.3
1991	1105.57	32382.1
1992	1109.66	32101.7
1993	1101.52	33528.1
1994	1098.5	32517.2
1995	1113.77	33787
1996	1098.5	33330.4
1997	1102.53	31767.9
1998	1104.56	33250.4
1999	1110.68	32647.1
[truncated: 2,097 more rows]

## Sheet: Fig 5e
Number of cycles (#)	SET CURRENT (mA)	RESET CURRENT (mA)
1	1.77074	0.00398
2	1.76125	0.00376
3	1.76283	0.00311
10	1.75335	0.00467
30	1.75809	0.00469
40	1.76125	0.00464
50	1.76125	0.00441
80	1.7739	0.00333
100	1.76758	0.00442
200	1.78655	0.00398
400	1.79762	0.00399
600	1.78971	0.00488
800	1.79129	0.00423
1200	1.78655	0.00512
1600	1.8071	0.00492
3600	1.80868	0.00355
7200	1.79129	0.00309
9600	1.80552	0.00515
10000	1.7992	0.00445
18000	1.76283	0.00395
35000	1.76757	0.0042
60000	1.76916	0.00401
100000	1.76758	0.00466
120000	1.77074	0.00447
130000	1.75651	0.00377
320000	1.76916	0.00399
520000	1.77232	0.00396
620000	1.7739	0.00445
820000	1.77074	0.00417
1020000	1.75967	0.00374

## Sheet: Fig 5f
	HOF-FJU-52	Sb2Te3/GeTe	FJU-23-H2O	CNT-graphene	SiOxNy:Ag
Switching voltage (V)	0.6	3.5	0.2	10	1.5
Write speed (ns)	34	60	/	100	500
Switching energy (zJ)	374	48000000000	/	500000	75000000000
Cycle	1020000	10000	100	500	1000000
ON/OFF ratio	3000000000	100	200000	10	100000

[truncated: 33 more sheets: Fig 6a, Fig 6b, Fig 6c, Fig 6d, Fig 6e, Fig 6f, Fig 7d, Fig 7e, Fig 7f, Supplementary 2, Supplementary 5, Supplementary Fig 6, Supplementary Fig 10, Supplementary Fig 11a, Supplementary Fig 11b, Supplementary Fig 12, Supplementary Fig 13a, Supplementary Fig 13b, Supplementary Fig 13c, Supplementary Fig 14a …]
